# Supplementary material for: Microbial Communities in Agave Fermentations Vary by Local Biogeographic Regions
Source: Environ Microbiol Rep. 2025 Jan 24;17(1):e70057. doi: 10.1111/1758-2229.70057 (PMC11761429; doi:10.1111/1758-2229.70057)
Supplement: Supplementary file 1 — Table S1. Characteristics of the fermentation tanks from where the samples were collected. [file EMI4-17-e70057-s003.xlsx]

## Sheet: 16S
sample_id	CriovialLabel	State	Region	Distillery_ID	Agave_speciesname	Assemble	Fermentation_days	Fermentation_totaldays	Fermentation_percentage	Fermentation_range	Tank_material	Tank_temperatureC	Cooking_type	Alembic_material	Grinding_type	Inoculum	Sample_date_YYYYMMDD	Climate_GK	ClimateGroup_GK	Loc_PrecipMediaAnual	Loc_Isotermalidad	Loc_TempMediaAnual	Loc_Altitud_inegi	time_comp	beverage	comp1	comp2	Latitude	Longitude
amiel1	AM001	Hidalgo	Unknown	PULQUE	Agave salmiana	Unknown	0	1	0	L	Unknown	Unknown	Unknown	Unknown	Unknown	Unknown	Unknown	Unknown	(A)C	Unknown	Unknown	Unknown	Unknown	P_Initial	Pulque	Other	Other	NA	NA
amiel2	AM002	Hidalgo	Unknown	PULQUE	Agave salmiana	Unknown	0	1	0	L	Unknown	Unknown	Unknown	Unknown	Unknown	Unknown	Unknown	Unknown	(A)C	Unknown	Unknown	Unknown	Unknown	P_Initial	Pulque	Other	Other	NA	NA
pulque1	PL001	Hidalgo	Unknown	PULQUE	Agave salmiana	Unknown	1	1	100	H	Unknown	Unknown	Unknown	Unknown	Unknown	Unknown	Unknown	Unknown	(A)C	Unknown	Unknown	Unknown	Unknown	P_Final	Pulque	Other	Other	NA	NA
pulque2	PL002	Hidalgo	Unknown	PULQUE	Agave salmiana	Unknown	1	1	100	H	Unknown	Unknown	Unknown	Unknown	Unknown	Unknown	Unknown	Unknown	(A)C	Unknown	Unknown	Unknown	Unknown	P_Final	Pulque	Other	Agave angustifolia	NA	NA
punta1	PU001	Hidalgo	Unknown	PULQUE	Agave salmiana	Unknown	0.5	1	50	M	Unknown	Unknown	Unknown	Unknown	Unknown	Unknown	Unknown	Unknown	(A)C	Unknown	Unknown	Unknown	Unknown	P_Medium	Pulque	Other	Other	NA	NA
punta2	PU002	Hidalgo	Unknown	PULQUE	Agave salmiana	Unknown	0.5	1	50	M	Unknown	Unknown	Unknown	Unknown	Unknown	Unknown	Unknown	Unknown	(A)C	Unknown	Unknown	Unknown	Unknown	P_Medium	Pulque	Other	Agave angustifolia	NA	NA
zr3707.10V3V4	G011	Oaxaca	South central	D001	Agave angustifolia	Unknown	1	8	12.5	L	Wood		Underground	Copper	Animal		2019_03_13	C(w1)	C(w)	672	75.9416	20.8625	1667	M_Initial	Mezcal	Other	Agave angustifolia	16.8636	-96.3828
zr3707.1V3V4	G001	Oaxaca	South central	D001	Agave angustifolia	Unknown	6	8	75	H	Wood		Underground	Copper	Animal		2019_03_13	C(w1)	C(w)	672	75.9416	20.8625	1667	M_Final	Mezcal	Other	Agave angustifolia	16.8636	-96.3828
zr3707.2V3V4	G004	Oaxaca	South central	D001	Agave angustifolia	Unknown	7	8	87.5	H	Wood		Underground	Copper	Animal		2019_03_13	C(w1)	C(w)	672	75.9416	20.8625	1667	M_Final	Mezcal	Other	Agave angustifolia	16.8636	-96.3828
zr3707.3V3V4	G006	Oaxaca	South central	D001	Agave angustifolia	Unknown	4	8	50	M	Wood		Underground	Copper	Animal		2019_03_13	C(w1)	C(w)	672	75.9416	20.8625	1667	M_Medium	Mezcal	Other	Agave angustifolia	16.8636	-96.3828
zr3707.4V3V4	G008	Oaxaca	South central	D001	Agave angustifolia	Unknown	3	8	37.5	M	Wood		Underground	Copper	Animal		2019_03_13	C(w1)	C(w)	672	75.9416	20.8625	1667	M_Medium	Mezcal	Other	Agave angustifolia	16.8636	-96.3828
zr3707.5V3V4	G010	Oaxaca	South central	D001	Agave angustifolia	Unknown	1	8	12.5	L	Wood		Underground	Copper	Animal		2019_03_13	C(w1)	C(w)	672	75.9416	20.8625	1667	M_Initial	Mezcal	Other	Agave angustifolia	16.8636	-96.3828
zr3707.6V3V4	G002	Oaxaca	South central	D001	Agave angustifolia	Unknown	6	8	75	H	Wood		Underground	Copper	Animal		2019_03_13	C(w1)	C(w)	672	75.9416	20.8625	1667	M_Final	Mezcal	Other	Agave angustifolia	16.8636	-96.3828
zr3707.7V3V4	G005	Oaxaca	South central	D001	Agave angustifolia	Unknown	7	8	87.5	H	Wood		Underground	Copper	Animal		2019_03_13	C(w1)	C(w)	672	75.9416	20.8625	1667	M_Final	Mezcal	Other	Agave angustifolia	16.8636	-96.3828
zr3707.8V3V4	G007	Oaxaca	South central	D001	Agave angustifolia	Unknown	4	8	50	M	Wood		Underground	Copper	Animal		2019_03_13	C(w1)	C(w)	672	75.9416	20.8625	1667	M_Medium	Mezcal	Other	Agave angustifolia	16.8636	-96.3828
zr3707.9V3V4	G009	Oaxaca	South central	D001	Agave angustifolia	Unknown	3	8	37.5	M	Wood		Underground	Copper	Animal		2019_03_13	C(w1)	C(w)	672	75.9416	20.8625	1667	M_Medium	Mezcal	Other	Other	16.8636	-96.3828
zr4450.10V4V4	50	Oaxaca	South central	D009	Agave angustifolia	Unknown	5	8	62.5	M	Wood	29	Underground	Copper	Animal	NO	2018_05_14	(A)C(w0)	(A)C	647	76.7276	19.8333	1768	Unknown	Mezcal	Other	Agave angustifolia	16.8636	-96.3828
zr4450.11V4V4	51	Oaxaca	South central	D009	Agave angustifolia	Unknown	4	8	50	M	Wood	27	Underground	Copper	Animal	NO	2018_05_14	(A)C(w0)	(A)C	647	76.7276	19.8333	1768	Unknown	Mezcal	Other	Agave angustifolia	16.8636	-96.3828
zr4450.12V4V4	52	Oaxaca	South central	D009	Agave angustifolia	Unknown	3	8	37.5	M	Wood	26	Underground	Copper	Animal	NO	2018_05_14	(A)C(w0)	(A)C	647	76.7276	19.8333	1768	Unknown	Mezcal	Other	Agave angustifolia	16.8636	-96.3828
zr4450.13V4V4	53	Oaxaca	South central	D010	Agave angustifolia	Unknown	3	3	100	H	Wood	26	Underground	Copper	Animal	NO	2018_05_14	C(w1)	C(w)	631	77.008	19.9583	1747	Unknown	Mezcal	Other	Agave angustifolia	16.8636	-96.3828
zr4450.14V4V4	54	Oaxaca	South central	D010	Agave angustifolia	Unknown	3	3	100	H	Wood	26	Underground	Copper	Animal	NO	2018_05_14	C(w1)	C(w)	631	77.008	19.9583	1747	Unknown	Mezcal	Other	Agave angustifolia	16.8636	-96.3828
zr4450.15V4V4	55	Oaxaca	South central	D011	Assemble 1	Agave angustifolia_Agave karawinskii	8	8	100	H	Wood	24	Underground	Copper	Motorized	NO	2018_05_15	BS1(hw)	BS	484	78.0392	21.2333	1659	Unknown	Mezcal	Other	Other	16.3318	-96.5944
zr4450.16V4V4	57	Oaxaca	South central	D012	Agave karawinskii	Unknown	7	8	87.5	H	Wood	26	Horno de vapor	Copper	Motorized	NO	2018_05_15	(A)C(w0)	(A)C	487	77.2099	21.9792	1550	Unknown	Mezcal	Other	Other	16.3656	-96.5288
zr4450.17V4V4	61	Oaxaca	South central	D012	Agave karawinskii	Unknown	2	7	28.5714	L	Wood	26	Horno de vapor	Copper	Motorized	NO	2018_05_15	(A)C(w0)	(A)C	487	77.2099	21.9792	1550	Unknown	Mezcal	Other	Other	16.3656	-96.5288
zr4450.18V4V4	62	Oaxaca	South central	D012	Agave karawinskii	Unknown	1	7	14.2857	L	Wood	21	Horno de vapor	Copper	Motorized	NO	2018_05_15	(A)C(w0)	(A)C	487	77.2099	21.9792	1550	Unknown	Mezcal	Other	Other	16.3656	-96.5288
zr4450.19V4V4	63	Oaxaca	South central	D013	Agave potatorum	Unknown	3	5	60	M	Wood	28	Underground	Clay	Human	NO	2018_05_15	(A)C(w0)	(A)C	682	76.8095	21.3625	1600	Unknown	Mezcal	Agave potatorum	Other	16.778	-96.616
zr4450.20V4V4	64	Oaxaca	South central	D013	Agave potatorum	Unknown	5	5	100	H	Wood	31	Underground	Clay	Human	NO	2018_05_15	(A)C(w0)	(A)C	682	76.8095	21.3625	1600	Unknown	Mezcal	Agave potatorum	Other	16.778	-96.616
zr4450.21V4V4	65	Oaxaca	South central	D013	Agave potatorum	Unknown	6	6	100	H	Wood	29	Underground	Clay	Human	NO	2018_05_15	(A)C(w0)	(A)C	682	76.8095	21.3625	1600	Unknown	Mezcal	Agave potatorum	Other	16.778	-96.616
zr4450.22V4V4	66	Oaxaca	South central	D013	Agave angustifolia	Unknown	15	17	88.2352	H	Wood	25	Underground	Clay	Human	NO	2018_05_15	(A)C(w0)	(A)C	682	76.8095	21.3625	1600	Unknown	Mezcal	Other	Agave angustifolia	16.778	-96.616
zr4450.23V4V4	67	Oaxaca	South central	D014	Agave angustifolia	Unknown	6	6	100	H	Clay	21	Underground	Clay	Animal	NO	2018_05_16	BS1(h')w	BS	963	70.5247	21.925	1344	Unknown	Mezcal	Other	Agave angustifolia	17.4269	-96.8198
zr4450.24V4V4	69	Oaxaca	South central	D015	Agave angustifolia	Unknown	1	4	25	L	Clay	25	Underground	Clay	Animal	NO	2018_05_16	BS0(h')w	BS	922	70.0299	23.4917	1038	Unknown	Mezcal	Other	Other	17.4269	-96.8198
zr4450.25V4V4	71	Oaxaca	South central	D016	Agave angustifolia	Unknown	4	4	100	H	Clay	20	Underground	Clay	Animal	NO	2018_05_16	BS1(h')w	BS	933	70.2765	21.775	1288	Unknown	Mezcal	Other	Agave angustifolia	17.4269	-96.8198
zr4450.26V4V4	72	Oaxaca	South central	D016	Agave angustifolia	Unknown	3	4	75	H	Clay	21	Underground	Clay	Animal	NO	2018_05_16	BS1(h')w	BS	933	70.2765	21.775	1288	Unknown	Mezcal	Other	Other	17.4269	-96.8198
zr4450.27V4V4	73	Oaxaca	South central	D017	Agave potatorum	Unknown	7	7	100	H	Cow_leather	20	Underground	Clay	Human	NO	2018_05_17	C(w0)	C(w)	702	71.6885	19.75	1782	Unknown	Mezcal	Other	Agave angustifolia	17.8524	-97.1924
zr4450.28V4V4	74	Oaxaca	South central	D017	Agave potatorum	Unknown	4	7	57.1428	M	Cow_leather	26	Underground	Clay	Human	NO	2018_05_17	C(w0)	C(w)	702	71.6885	19.75	1782	Unknown	Mezcal	Other	Agave angustifolia	17.8524	-97.1924
zr4450.29V4V4	75	Oaxaca	South central	D017	Agave potatorum	Unknown	0	7	0	L	Cow_leather	24	Underground	Clay	Human	NO	2018_05_17	C(w0)	C(w)	702	71.6885	19.75	1782	Unknown	Mezcal	Agave potatorum	Other	17.8524	-97.1924
zr4450.2V4V4	42	Oaxaca	South central	D006	Agave americana	Unknown	3	7	42.8571	M	Cement	26	Underground	Clay	Human	Tepehuaje	2018_05_14	C(w1)	C(w)	1067	71.4782	18.3792	1681	Unknown	Mezcal	Agave potatorum	Other	17.0614	-96.2964
zr4450.30V4V4	81	Guanajuato	Central highlands	D025	Agave angustifolia	Unknown	6	21	28.5714	L	Wood	18	Underground	Clay_copper	Animal	NO	2018_12_07	C(w0)	C(w)	631	68.3704	14.3833	2551	Unknown	Mezcal	Agave potatorum	Other	21.4789	-101.216
zr4450.31V4V4	82	Guanajuato	Central highlands	D025	Agave angustifolia	Unknown	5	21	23.8095	L	Wood	17	Underground	Clay_copper	Animal	NO	2018_12_07	C(w0)	C(w)	631	68.3704	14.3833	2551	Unknown	Mezcal	Other	Other	21.4789	-101.216
zr4450.32V4V4	93	Jalisco	West II	D020	Agave rodacantha	Unknown	0	8	0	L	Soil_stone	26	Underground	Clay_copper	Motorized	NO	2018_05_21	(A)C(w0)	(A)C	924	72.1138	22.1667	1065	Unknown	Mezcal	Other	Agave angustifolia	19.4965	-103.403
zr4450.33V4V4	94	Jalisco	West II	D020	Agave rodacantha	Unknown	0	8	0	L	Plastic	26	Underground	Clay_copper	Motorized	NO	2018_05_21	(A)C(w0)	(A)C	924	72.1138	22.1667	1065	Unknown	Mezcal	Other	Agave angustifolia	19.4965	-103.403
zr4450.34V4V4	108	Jalisco	West II	D038	Agave angustifolia	Unknown	14	15	93.3333	H	Cement		Underground	Copper		NO	2019_03_10	Aw2	Aw	1500	68.6198	22.3208	561	Unknown	Mezcal	Other	Other	20.3677	-105.378
zr4450.35V4V4	131	Puebla	South central	D029	Agave angustifolia	Unknown	3	5	60	M	Plastic		Underground	Clay	Human	NO	2019_03_13	(A)C(w0)	(A)C	800	76.0016	21.1625	1503	Unknown	Mezcal	Other	Other	18.7547	-98.3903
zr4450.36V4V4	135	Puebla	South central	D031	Agave angustifolia	Unknown	2	5	40	M	Steel	26	Underground	Copper	Human	NO	2019_03_14	(A)C(w1)	(A)C	721	75.7228	19.8375	1684	Unknown	Mezcal	Other	Agave angustifolia	18.7954	-98.1953
zr4450.37V4V4	136	Puebla	South central	D031	Agave angustifolia	Unknown	1	5	20	L	Steel	26	Underground	Copper	Human	NO	2019_03_14	(A)C(w1)	(A)C	721	75.7228	19.8375	1684	Unknown	Mezcal	Other	Agave angustifolia	18.7954	-98.1953
zr4450.38V4V4	137	Oaxaca	South central	D032	Agave angustifolia	Unknown	3	18	16.6666	L	Wood	35	Underground	Copper	Motorized		2018_03_16	(A)C(w0)	(A)C	1205	75.2874	22.5917	1200	Unknown	Mezcal	Other	Agave angustifolia	16.8837	-96.1639
zr4450.39V4V4	138	Oaxaca	South central	D032	Agave angustifolia	Unknown	4	18	22.2222	L	Wood	35	Underground	Copper	Motorized		2018_03_16	(A)C(w0)	(A)C	1205	75.2874	22.5917	1200	Unknown	Mezcal	Other	Agave angustifolia	16.8837	-96.1639
zr4450.3V4V4	43	Oaxaca	South central	D006	Agave americana	Unknown	0	7	0	L	Cement	22	Underground	Clay	Human	No	2018_05_14	C(w1)	C(w)	1067	71.4782	18.3792	1681	Unknown	Mezcal	Other	Agave angustifolia	17.0614	-96.2964
zr4450.40V4V4	139	Oaxaca	South central	D032	Agave angustifolia	Unknown	6	18	33.3333	L	Wood	28	Underground	Copper	Motorized		2018_03_16	(A)C(w0)	(A)C	1205	75.2874	22.5917	1200	Unknown	Mezcal	Other	Agave angustifolia	16.8837	-96.1639
zr4450.42V4V4	141	Oaxaca	South central	D033	Agave angustifolia	Unknown	12	18	66.6666	M	Wood	27	Underground	Copper	Animal	Previous_fermentation	2019_03_16	(A)C(w0)	(A)C	1205	75.2874	22.5917	1200	Unknown	Mezcal	Other	Other	16.8837	-96.1639
zr4450.44V4V4	143	Oaxaca	South central	D034	Agave angustifolia	Unknown	1	15	6.6666	L	Wood	25	Underground	Copper	Motorized	NO	2019_03_17	(A)C(w0)	(A)C	519	78.343	22.0292	1500	Unknown	Mezcal	Other	Agave angustifolia	16.3877	-96.497
zr4450.45V4V4	144	Oaxaca	South central	D034	Agave angustifolia	Unknown	12	15	80	H	Wood	20	Underground	Copper	Motorized	NO	2019_03_17	(A)C(w0)	(A)C	519	78.343	22.0292	1500	Unknown	Mezcal	Other	Agave angustifolia	16.3877	-96.497
zr4450.46V4V4	148	Jalisco	West II	D039	Agave angustifolia	Unknown	60	60	100	H	Plastic	20	Underground	Wood	Human	NO	2019_04_15	Aw2	Aw	1510	68.4698	22.4958	588	Unknown	Mezcal	Other	Agave angustifolia	20.3198	-105.327
zr4450.47V4V4	150	Jalisco	West II	D039	Agave angustifolia	Unknown	60	60	100	H	Plastic	20	Underground	Wood	Human	NO	2019_04_15	Aw2	Aw	1510	68.4698	22.4958	588	Unknown	Mezcal	Other	Agave angustifolia	20.3198	-105.327
zr4450.48V4V4	152	Jalisco	West II	D038	Agave angustifolia	Unknown	3	10	30	L	Cement	20	Underground	Copper		NO	2019_04_15	Aw2	Aw	1500	68.6198	22.3208	561	Unknown	Mezcal	Other	Agave angustifolia	20.3677	-105.378
zr4450.49V4V4	400	Sonora	Northwest	D083	Agave angustifolia	Unknown	15	16	93.75	H	Plastic		Underground	Steel	Motorized		2020_12_09	Bs0	BS	509	54.7333	21.3875	564	Unknown	Mezcal	Other	Agave angustifolia	29.7363	-110.168
zr4450.4V4V4	44	Oaxaca	South central	D007	Agave angustifolia	Unknown	5	7	71.4285	H	Wood	24	Underground	Copper	Animal	Previous_fermentation	2018_05_14	(A)C(w0)	(A)C	647	76.7276	19.8333	1768	Unknown	Mezcal	Other	Agave angustifolia	16.8636	-96.3828
zr4450.50V4V4	410	Sonora	Northwest	D081	Agave angustifolia	Unknown	1	6	16.6666	L	Plastic		Underground	Steel	Human		2020_12_09	Bs0	BS	455	56.7047	22.0792	385	Unknown	Mezcal	Other	Agave angustifolia	29.4376	-110.368
zr4450.52V4V4	432	Sonora	Northwest	D079	Agave angustifolia	Unknown	8	9	88.8888	H	Plastic		Underground	Steel	Human		2020_12_09	BS0h	BS	627	57.6995	20.5417	756	Unknown	Mezcal	Other	Agave angustifolia	29.1228	-109.967
zr4450.53V4V4	434	Sonora	Northwest	D077	Agave angustifolia	Unknown	12	12	100	H	Plastic		Underground	Steel	Motorized		2020_12_10	BS1h(x')	BS	580	52.9037	19.3375	1003	Unknown	Mezcal	Other	Agave angustifolia	29.8106	-109.682
zr4450.54V4V4	435	Sonora	Northwest	D077	Agave angustifolia	Unknown	7	12	58.3333	M	Plastic		Underground	Steel	Motorized		2020_12_10	BS1h(x')	BS	580	52.9037	19.3375	1003	Unknown	Mezcal	Other	Other	29.8106	-109.682
zr4450.55V4V4	440	Sonora	Northwest	D076	Agave angustifolia	Unknown	12	13	92.3076	H	Plastic		Underground	Steel			2020_12_08	Bs0	BS	542	54.7748	22.7417	495	Unknown	Mezcal	Other	Agave angustifolia	28.9896	-109.401
zr4450.56V4V4	441	Sonora	Northwest	D076	Agave angustifolia	Unknown	8	13	61.5384	M	Plastic		Underground	Steel			2020_12_08	Bs0	BS	542	54.7748	22.7417	495	Unknown	Mezcal	Other	Agave angustifolia	28.9896	-109.401
zr4450.57V4V4	442	Sonora	Northwest	D075	Agave angustifolia	Unknown	6	12	50	M	Plastic		Underground	Steel	Motorized		2020_12_08	Bs0	BS	542	54.7748	22.7417	495	Unknown	Mezcal	Other	Agave angustifolia	28.9896	-109.401
zr4450.59V4V4	452	Sonora	Northwest	D075	Agave angustifolia	Unknown	6	12	50	M	Plastic		Underground	Steel	Motorized		2020_12_08	Bs0	BS	542	54.7748	22.7417	495	Unknown	Mezcal	Other	Agave angustifolia	28.9896	-109.401
zr4450.5V4V4	45	Oaxaca	South central	D007	Agave angustifolia	Unknown	3	7	42.8571	M	Wood	22	Underground	Copper	Animal	Previous_fermentation	2018_05_14	(A)C(w0)	(A)C	647	76.7276	19.8333	1768	Unknown	Mezcal	Other	Agave angustifolia	16.8636	-96.3828
zr4450.6V4V4	46	Oaxaca	South central	D007	Agave angustifolia	Unknown	1	7	14.2857	L	Wood	26	Underground	Copper	Animal	NO	2018_05_14	(A)C(w0)	(A)C	647	76.7276	19.8333	1768	Unknown	Mezcal	Other	Agave angustifolia	16.8636	-96.3828
zr4450.7V4V4	47	Oaxaca	South central	D008	Agave angustifolia	Unknown	1	8	12.5	L	Wood	28	Underground	Copper	Animal	Previous_fermentation	2018_05_14	(A)C(w0)	(A)C	647	76.5469	20.0417	1724	Unknown	Mezcal	Other	Agave angustifolia	16.8636	-96.3828
zr4450.8V4V4	48	Oaxaca	South central	D008	Agave angustifolia	Unknown	3	8	37.5	M	Wood	27	Underground	Copper	Animal	Previous_fermentation	2018_05_14	(A)C(w0)	(A)C	647	76.5469	20.0417	1724	Unknown	Mezcal	Other	Agave angustifolia	16.8636	-96.3828
zr4450.9V4V4	49	Oaxaca	South central	D008	Agave angustifolia	Unknown	5	8	62.5	M	Wood	26	Underground	Copper	Animal	Previous_fermentation	2018_05_14	(A)C(w0)	(A)C	647	76.5469	20.0417	1724	Unknown	Mezcal	Other	Agave angustifolia	16.8636	-96.3828
zr6680.10V4V4	M459	Oaxaca	South central	D013	Agave angustifolia	Unknown	5	10	50	M	Wood	29.9	Underground	Clay	Human_powered	NO	2021_06_17	(A)C(w0)	(A)C	682	76.8095	21.3625	1600	Unknown	Mezcal	Other	Agave angustifolia	16.778	-96.616
zr6680.11V4V4	M460	Oaxaca	South central	D013	Agave americana	Unknown	9	10	90	H	Wood	31.3	Underground	Clay	Human_powered	NO	2021_06_17	(A)C(w0)	(A)C	682	76.8095	21.3625	1600	Unknown	Mezcal	Other	Agave angustifolia	16.778	-96.616
zr6680.12V4V4	M461	Oaxaca	South central	D007	Agave angustifolia	Unknown	1	1	100	H	Wood	28	Underground	Copper	Animal	Previous_fermentation	2021_06_18	(A)C(w0)	(A)C	647	76.7276	19.8333	1768	M_Initial	Mezcal	Other	Agave angustifolia	16.8636	-96.3828
zr6680.13V4V4	M462	Oaxaca	South central	D007	Agave angustifolia	Unknown	3	6	50	M	Wood	28	Underground	Copper	Animal	Previous_fermentation	2021_06_18	(A)C(w0)	(A)C	647	76.7276	19.8333	1768	M_Medium	Mezcal	Other	Agave angustifolia	16.8636	-96.3828
zr6680.14V4V4	M463	Oaxaca	South central	D007	Agave angustifolia	Unknown	6	7	85.7142	H	Wood	28	Underground	Copper	Animal	Previous_fermentation	2021_06_18	(A)C(w0)	(A)C	647	76.7276	19.8333	1768	M_Final	Mezcal	Other	Other	16.8636	-96.3828
zr6680.15V4V4	2	Guanajuato	Central highlands	D021	Agave mapisaga	Unknown	1	3	33.3333	L	Wood	27	Horno elevado	Copper	Motorized	Pulque	2018_05_06	BS1kw	BS	389	70.1149	16.65	2133	Unknown	Mezcal	Other	Agave angustifolia	16.8636	-96.3828
zr6680.16V4V4	83	Guanajuato	Central highlands	D025	Agave salmiana	Unknown	20	21	95.238	H	Wood	16	Underground	Clay_copper	Animal	NO	2018_12_07	C(w0)	C(w)	631	68.3704	14.3833	2551	Unknown	Mezcal	Other	Other	21.4789	-101.216
zr6680.17V4V4	95	Guanajuato	Central highlands	D024	Agave salmiana	Unknown	5	5	100	H	Plastic	-	Horno elevado	Clay	Human	NO	2018_12_06	BS1kw	BS	420	70.4277	16.6333	2275	Unknown	Mezcal	Other	Agave angustifolia	16.8636	-96.3828
zr6680.18V4V4	122	Tamaulipas	Northeast	D028	Assemble 5	Agave americana_Agave univittata subspecies Lophanta	8	8	100	H	Steel	28	Underground	Steel	Animal	NO	2018_12_14	(A)C(w0)x'	(A)C	688	49.2794	22.4625	462	Unknown	Mezcal	Other	Agave angustifolia	24.5836	-98.9411
zr6680.19V4V4	123	Tamaulipas	Northeast	D026	Assemble 6	Agave americana_Agave univittata subspecies Lophanta_Agave asperrima	2	6	33.3333	L	Steel	22	Underground	Copper_acero	Motorized	NO	2018_12_14	(A)C(w0)x'	(A)C	707	50	21.9583	586	Unknown	Mezcal	Other	Other	24.5836	-98.9411
zr6680.1V4V4	M002	Michoacan	Balsas basin	D002	Assemble 2	Agave cupreata_Agave inaequidens	1	8	12.5	L	Wood	29	Underground	Wood_Stainless steel	Motorized	NO	2018_04_21	C(w2)	C(w)	1100	69.8435	15.4625	2289	Unknown	Mezcal	Other	Other	19.6859	-101.215
zr6680.20V4V4	151	Jalisco	West II	D038	Agave angustifolia	Unknown	3	10	30	L	Cement	20	Underground	Copper		NO	2019_04_15	Aw2	Aw	1500	68.6198	22.3208	561	Unknown	Mezcal	Other	Other	20.3677	-105.378
zr6680.21V4V4	183	Durango	West I	D044	Agave durangensis	Unknown	3	3	100	H	Wood	32	Underground	Copper	Motorized	NO	2019_04_25	BS1kw	BS	452	64.386	18.2667	1757	Unknown	Mezcal	Other	Other	23.8482	-104.244
zr6680.22V4V4	186	Durango	West I	D045	Agave durangensis	Unknown	4	4	100	H	Wood	24	Underground	Copper	Molino	NO	2019_04_25	BS1kw	BS	452	64.1696	18.2167	1740	Unknown	Mezcal	Other	Other	23.8482	-104.244
zr6680.23V4V4	199	Durango	West I	D051	Agave durangensis	Unknown	3	4	75	H	Wood		Underground	Copper	Human	NO	2019_04_26	BS1hw	BS	612	64.7972	21.1375	1241	Unknown	Mezcal	Other	Other	23.3817	-104.562
zr6680.24V4V4	403	Tamaulipas	Northeast	D112	Assemble 5	Agave americana_Agave univittata subspecies Lophanta	4	9	44.4444	M	Cement	30.2	Underground	Copper	Animal	NO	2021_10_08	(A)C(w0)	(A)C	735	50.8547	22.3167	500	Unknown	Mezcal	Other	Agave angustifolia	24.5836	-98.9411
zr6680.25V4V4	404	Tamaulipas	Northeast	D112	Assemble 5	Agave americana_Agave univittata subspecies Lophanta	4	9	44.4444	M	Cement	31.1	Underground	Copper	Animal	NO	2021_10_08	(A)C(w0)	(A)C	735	50.8547	22.3167	500	Unknown	Mezcal	Other	Other	24.5836	-98.9411
zr6680.26V4V4	414	Tamaulipas	Northeast	D109	Assemble 5	Agave americana_Agave univittata subspecies Lophanta	0	3	0	L	Unknown	27	Underground	Copper	Animal	NO	2021_10_08	(A)C(w0)x'	(A)C	704	49.9683	22.0458	591	Unknown	Mezcal	Other	Other	24.6936	-98.8303
zr6680.27V4V4	422	Tamaulipas	Northeast	D109	Assemble 5	Agave americana_Agave univittata subspecies Lophanta	2	3	66.6666	M	Unknown	28.5	Underground	Copper	Animal	NO	2021_10_08	(A)C(w0)x'	(A)C	704	49.9683	22.0458	591	Unknown	Mezcal	Other	Other	24.6936	-98.8303
zr6680.2V4V4	M005	Michoacan	Balsas basin	D003	Assemble 2	Agave cupreata_Agave inaequidens	4	7	57.1428	M	Wood		Underground	Wood_Stainless steel	Motorized	NO	2018_04_21	C(w2)	C(w)	1100	69.8435	15.4625	2289	Unknown	Mezcal	Other	Other	19.5931	-101.119
zr6680.3V4V4	M006	Michoacan	Balsas basin	D004	Agave inaequidens	Unknown	4	15	26.6666	L	Cement	26	Underground	Wood_copper	Human	Pulque	2018_04_22	C(w2)	C(w)	1048	69.7436	15.7667	2093	Unknown	Mezcal	Other	Other	19.7742	-100.866
zr6680.4V4V4	M007	Michoacan	Balsas basin	D005	Agave inaequidens	Unknown	4	20	20	L	Soil_stone	21	Underground	Wood_copper	Human	Pulque	2018_04_22	C(w2)	C(w)	1099	69.5026	15.3792	2277	Unknown	Mezcal	Other	Other	19.7582	-100.843
zr6680.5V4V4	M454	Oaxaca	South central	D013	Assemble 3	Agave angustifolia_Agave karawinskii_Agave potatorum	8	8	100	H	Wood	26.2	Underground	Clay	Human_powered	NO	2021_06_17	(A)C(w0)	(A)C	682	76.8095	21.3625	1600	Unknown	Mezcal	Other	Other	16.778	-96.616
zr6680.6V4V4	M455	Oaxaca	South central	D013	Agave rhodacantha	Unknown	7	7	100	H	Wood	35	Underground	Clay	Human_powered	NO	2021_06_17	(A)C(w0)	(A)C	682	76.8095	21.3625	1600	Unknown	Mezcal	Other	Other	16.778	-96.616
zr6680.7V4V4	M456	Oaxaca	South central	D013	Agave karawinskii	Unknown	6	8	75	H	Wood	33	Underground	Clay	Human_powered	NO	2021_06_17	(A)C(w0)	(A)C	682	76.8095	21.3625	1600	Unknown	Mezcal	Other	Other	16.778	-96.616
zr6680.8V4V4	M457	Oaxaca	South central	D013	Agave angustifolia	Unknown	10	10	100	H	Wood	31.4	Underground	Clay	Human_powered	NO	2021_06_17	(A)C(w0)	(A)C	682	76.8095	21.3625	1600	Unknown	Mezcal	Other	Other	16.778	-96.616
zr6680.9V4V4	M458	Oaxaca	South central	D013	Assemble 4	Agave angustifolia_Agave karawinskii_Agave potatorum	7	8	87.5	H	Wood	28.4	Underground	Clay	Human_powered	NO	2021_06_17	(A)C(w0)	(A)C	682	76.8095	21.3625	1600	Unknown	Mezcal	Other	Other	16.778	-96.616

## Sheet: ITS
sample_id	CriovialLabel	State	Region	Distillery_ID	Agave_speciesname	Assemble	Fermentation_days	Fermentation_totaldays	Fermentation_percentage	Fermentarion_range	Tank_material	Tank_temperatureC	Cooking_type	Alembic_material	Grinding_type	Inoculum	Sample_date_YYYYMMDD	Climate_GK	ClimateGroup_GK	Loc_PrecipMediaAnual	Loc_Isotermalidad	Loc_TempMediaAnual	time_comp	beverage
amiel1	AM001	Hidalgo	Pulque	PULQUE	Agave salmiana	Unknown	0	1	0	L	Unknown	Unknown	Unknown	Unknown	Unknown	Unknown	Unknown	Unknown	(A)C	Unknown	Unknown	Unknown	P_Initial	Pulque
amiel2	AM002	Hidalgo	Pulque	PULQUE	Agave salmiana	Unknown	0	1	0	L	Unknown	Unknown	Unknown	Unknown	Unknown	Unknown	Unknown	Unknown	(A)C	Unknown	Unknown	Unknown	P_Initial	Pulque
pulque1	PL001	Hidalgo	Pulque	PULQUE	Agave salmiana	Unknown	1	1	100	H	Unknown	Unknown	Unknown	Unknown	Unknown	Unknown	Unknown	Unknown	(A)C	Unknown	Unknown	Unknown	P_Final	Pulque
pulque2	PL002	Hidalgo	Pulque	PULQUE	Agave salmiana	Unknown	1	1	100	H	Unknown	Unknown	Unknown	Unknown	Unknown	Unknown	Unknown	Unknown	(A)C	Unknown	Unknown	Unknown	P_Final	Pulque
punta1	PU001	Hidalgo	Pulque	PULQUE	Agave salmiana	Unknown	0.5	1	50	M	Unknown	Unknown	Unknown	Unknown	Unknown	Unknown	Unknown	Unknown	(A)C	Unknown	Unknown	Unknown	P_Medium	Pulque
punta2	PU002	Hidalgo	Pulque	PULQUE	Agave salmiana	Unknown	0.5	1	50	M	Unknown	Unknown	Unknown	Unknown	Unknown	Unknown	Unknown	Unknown	(A)C	Unknown	Unknown	Unknown	P_Medium	Pulque
zr3707.10ITS2	G011	Oaxaca	South central	D001	Agave angustifolia	Unknown	1	8	12.5	L	Wood	Unknown	Underground	Copper	Animal	Unknown	20190313	C(w1)	C(w)	672	75.9416	20.8625	M_Initial	Mezcal
zr3707.1ITS2	G001	Oaxaca	South central	D001	Agave angustifolia	Unknown	6	8	75	H	Wood	Unknown	Underground	Copper	Animal	Unknown	20190313	C(w1)	C(w)	672	75.9416	20.8625	M_Final	Mezcal
zr3707.3ITS2	G006	Oaxaca	South central	D001	Agave angustifolia	Unknown	4	8	50	M	Wood	Unknown	Underground	Copper	Animal	Unknown	20190313	C(w1)	C(w)	672	75.9416	20.8625	M_Medium	Mezcal
zr3707.4ITS2	G008	Oaxaca	South central	D001	Agave angustifolia	Unknown	3	8	37.5	M	Wood	Unknown	Underground	Copper	Animal	Unknown	20190313	C(w1)	C(w)	672	75.9416	20.8625	M_Medium	Mezcal
zr3707.5ITS2	G010	Oaxaca	South central	D001	Agave angustifolia	Unknown	1	8	12.5	L	Wood	Unknown	Underground	Copper	Animal	Unknown	20190313	C(w1)	C(w)	672	75.9416	20.8625	M_Initial	Mezcal
zr3707.6ITS2	G002	Oaxaca	South central	D001	Agave angustifolia	Unknown	6	8	75	H	Wood	Unknown	Underground	Copper	Animal	Unknown	20190313	C(w1)	C(w)	672	75.9416	20.8625	M_Final	Mezcal
zr3707.9ITS2	G009	Oaxaca	South central	D001	Agave angustifolia	Unknown	3	8	37.5	M	Wood	Unknown	Underground	Copper	Animal	Unknown	20190313	C(w1)	C(w)	672	75.9416	20.8625	M_Medium	Mezcal
zr4450.10ITS2	50	Oaxaca	South central	D009	Agave angustifolia	Unknown	5	8	62.5	M	Wood	29	Underground	Copper	Animal	NO	20180514	(A)C(w0)	(A)C	647	76.7276	19.8333	Unknown	Mezcal
zr4450.11ITS2	51	Oaxaca	South central	D009	Agave angustifolia	Unknown	4	8	50	M	Wood	27	Underground	Copper	Animal	NO	20180514	(A)C(w0)	(A)C	647	76.7276	19.8333	Unknown	Mezcal
zr4450.12ITS2	52	Oaxaca	South central	D009	Agave angustifolia	Unknown	3	8	37.5	M	Wood	26	Underground	Copper	Animal	NO	20180514	(A)C(w0)	(A)C	647	76.7276	19.8333	Unknown	Mezcal
zr4450.13ITS2	53	Oaxaca	South central	D010	Agave angustifolia	Unknown	3	3	100	H	Wood	26	Underground	Copper	Animal	NO	20180514	C(w1)	C(w)	631	77.008	19.9583	Unknown	Mezcal
zr4450.15ITS2	55	Oaxaca	South central	D011	Assemble 1	Agave angustifolia_Agave karawinskii	8	8	100	H	Wood	24	Underground	Copper	Motorized	NO	20180515	BS1(hw)	BS	484	78.0392	21.2333	Unknown	Mezcal
zr4450.17ITS2	61	Oaxaca	South central	D012	Agave karawinskii	Unknown	2	7	28.5714	L	Wood	26	Horno de vapor	Copper	Motorized	NO	20180515	(A)C(w0)	(A)C	487	77.2099	21.9792	Unknown	Mezcal
zr4450.18ITS2	62	Oaxaca	South central	D012	Agave karawinskii	Unknown	1	7	14.2857	L	Wood	21	Horno de vapor	Copper	Motorized	NO	20180515	(A)C(w0)	(A)C	487	77.2099	21.9792	Unknown	Mezcal
zr4450.20ITS2	64	Oaxaca	South central	D013	Agave potatorum	Unknown	5	5	100	H	Wood	31	Underground	Clay	Human	NO	20180515	(A)C(w0)	(A)C	682	76.8095	21.3625	Unknown	Mezcal
zr4450.21ITS2	65	Oaxaca	South central	D013	Agave potatorum	Unknown	6	6	100	H	Wood	29	Underground	Clay	Human	NO	20180515	(A)C(w0)	(A)C	682	76.8095	21.3625	Unknown	Mezcal
zr4450.22ITS2	66	Oaxaca	South central	D013	Agave angustifolia	Unknown	15	17	88.2352	H	Wood	25	Underground	Clay	Human	NO	20180515	(A)C(w0)	(A)C	682	76.8095	21.3625	Unknown	Mezcal
zr4450.23ITS2	67	Oaxaca	South central	D014	Agave angustifolia	Unknown	6	6	100	H	Clay	21	Underground	Clay	Animal	NO	20180516	BS1(h')w	BS	963	70.5247	21.925	Unknown	Mezcal
zr4450.24ITS2	69	Oaxaca	South central	D015	Agave angustifolia	Unknown	1	4	25	L	Clay	25	Underground	Clay	Animal	NO	20180516	BS0(h')w	BS	922	70.0299	23.4917	Unknown	Mezcal
zr4450.25ITS2	71	Oaxaca	South central	D016	Agave angustifolia	Unknown	4	4	100	H	Clay	20	Underground	Clay	Animal	NO	20180516	BS1(h')w	BS	933	70.2765	21.775	Unknown	Mezcal
zr4450.28ITS2	74	Oaxaca	South central	D017	Agave potatorum	Unknown	4	7	57.1429	M	Cow_leather	26	Underground	Clay	Human	NO	20180517	C(w0)	C(w)	702	71.6885	19.75	Unknown	Mezcal
zr4450.29ITS2	75	Oaxaca	South central	D017	Agave potatorum	Unknown	0	7	0	L	Cow_leather	24	Underground	Clay	Human	NO	20180517	C(w0)	C(w)	702	71.6885	19.75	Unknown	Mezcal
zr4450.30ITS2	81	Guanajuato	Central highlands	D025	Agave angustifolia	Unknown	6	21	28.5714	L	Wood	18	Underground	Clay_copper	Animal	NO	20181207	C(w0)	C(w)	631	68.3704	14.3833	Unknown	Mezcal
zr4450.31ITS2	82	Guanajuato	Central highlands	D025	Agave angustifolia	Unknown	5	21	23.8095	L	Wood	17	Underground	Clay_copper	Animal	NO	20181207	C(w0)	C(w)	631	68.3704	14.3833	Unknown	Mezcal
zr4450.32ITS2	93	Jalisco	West II	D020	Agave rodacantha	Unknown	0	8	0	L	Soil_stone	26	Underground	Clay_copper	Motorized	NO	20180521	(A)C(w0)	(A)C	924	72.1138	22.1667	Unknown	Mezcal
zr4450.33ITS2	94	Jalisco	West II	D020	Agave rodacantha	Unknown	0	8	0	L	Plastic	26	Underground	Clay_copper	Motorized	NO	20180521	(A)C(w0)	(A)C	924	72.1138	22.1667	Unknown	Mezcal
zr4450.34ITS2	108	Jalisco	West II	D038	Agave angustifolia	Unknown	14	15	93.3333	H	Cement	Unknown	Underground	Copper	Unknown	NO	20190310	Aw2	Aw	1500	68.6198	22.3208	Unknown	Mezcal
zr4450.36ITS2	135	Puebla	South central	D031	Agave angustifolia	Unknown	2	5	40	M	Steel	26	Underground	Copper	Human	NO	20190314	(A)C(w1)	(A)C	721	75.7228	19.8375	Unknown	Mezcal
zr4450.38ITS2	137	Oaxaca	South central	D032	Agave angustifolia	Unknown	3	18	16.6667	L	Wood	35	Underground	Copper	Motorized	Unknown	20180316	(A)C(w0)	(A)C	1205	75.2874	22.5917	Unknown	Mezcal
zr4450.40ITS2	139	Oaxaca	South central	D032	Agave angustifolia	Unknown	6	18	33.3333	L	Wood	28	Underground	Copper	Motorized	Unknown	20180316	(A)C(w0)	(A)C	1205	75.2874	22.5917	Unknown	Mezcal
zr4450.42ITS2	141	Oaxaca	South central	D033	Agave angustifolia	Unknown	12	18	66.6667	M	Wood	27	Underground	Copper	Animal	Previous_fermentation	20190316	(A)C(w0)	(A)C	1205	75.2874	22.5917	Unknown	Mezcal
zr4450.44ITS2	143	Oaxaca	South central	D034	Agave angustifolia	Unknown	1	15	6.66667	L	Wood	25	Underground	Copper	Motorized	NO	20190317	(A)C(w0)	(A)C	519	78.343	22.0292	Unknown	Mezcal
zr4450.45ITS2	144	Oaxaca	South central	D034	Agave angustifolia	Unknown	12	15	80	H	Wood	20	Underground	Copper	Motorized	NO	20190317	(A)C(w0)	(A)C	519	78.343	22.0292	Unknown	Mezcal
zr4450.46ITS2	148	Jalisco	West II	D039	Agave angustifolia	Unknown	60	60	100	H	Plastic	20	Underground	Wood	Human	NO	20190415	Aw2	Aw	1510	68.4698	22.4958	Unknown	Mezcal
zr4450.47ITS2	150	Jalisco	West II	D039	Agave angustifolia	Unknown	60	60	100	H	Plastic	20	Underground	Wood	Human	NO	20190415	Aw2	Aw	1510	68.4698	22.4958	Unknown	Mezcal
zr4450.49ITS2	400	Sonora	Northwest	D083	Agave angustifolia	Unknown	15	16	93.75	H	Plastic	Unknown	Underground	Steel	Motorized	Unknown	20201209	Bs0	BS	509	54.7333	21.3875	Unknown	Mezcal
zr4450.4ITS2	44	Oaxaca	South central	D007	Agave angustifolia	Unknown	5	7	71.4286	H	Wood	24	Underground	Copper	Animal	Previous_fermentation	20180514	(A)C(w0)	(A)C	647	76.7276	19.8333	Unknown	Mezcal
zr4450.52ITS2	432	Sonora	Northwest	D079	Agave angustifolia	Unknown	8	9	88.8889	H	Plastic	Unknown	Underground	Steel	Human	Unknown	20201209	BS0h	BS	627	57.6995	20.5417	Unknown	Mezcal
zr4450.53ITS2	434	Sonora	Northwest	D077	Agave angustifolia	Unknown	12	12	100	H	Plastic	Unknown	Underground	Steel	Motorized	Unknown	20201210	BS1h(x')	BS	580	52.9037	19.3375	Unknown	Mezcal
zr4450.54ITS2	435	Sonora	Northwest	D077	Agave angustifolia	Unknown	7	12	58.3333	M	Plastic	Unknown	Underground	Steel	Motorized	Unknown	20201210	BS1h(x')	BS	580	52.9037	19.3375	Unknown	Mezcal
zr4450.57ITS2	442	Sonora	Northwest	D075	Agave angustifolia	Unknown	6	12	50	M	Plastic	Unknown	Underground	Steel	Motorized	Unknown	20201208	Bs0	BS	542	54.7748	22.7417	Unknown	Mezcal
zr4450.5ITS2	45	Oaxaca	South central	D007	Agave angustifolia	Unknown	3	7	42.8571	M	Wood	22	Underground	Copper	Animal	Previous_fermentation	20180514	(A)C(w0)	(A)C	647	76.7276	19.8333	Unknown	Mezcal
zr4450.6ITS2	46	Oaxaca	South central	D007	Agave angustifolia	Unknown	1	7	14.2857	L	Wood	26	Underground	Copper	Animal	NO	20180514	(A)C(w0)	(A)C	647	76.7276	19.8333	Unknown	Mezcal
zr4450.7ITS2	47	Oaxaca	South central	D008	Agave angustifolia	Unknown	1	8	12.5	L	Wood	28	Underground	Copper	Animal	Previous_fermentation	20180514	(A)C(w0)	(A)C	647	76.5469	20.0417	Unknown	Mezcal
zr4450.8ITS2	48	Oaxaca	South central	D008	Agave angustifolia	Unknown	3	8	37.5	M	Wood	27	Underground	Copper	Animal	Previous_fermentation	20180514	(A)C(w0)	(A)C	647	76.5469	20.0417	Unknown	Mezcal
zr4450.9ITS2	49	Oaxaca	South central	D008	Agave angustifolia	Unknown	5	8	62.5	M	Wood	26	Underground	Copper	Animal	Previous_fermentation	20180514	(A)C(w0)	(A)C	647	76.5469	20.0417	Unknown	Mezcal
zr6680.15ITS2	2	Guanajuato	Central highlands	D021	Agave mapisaga	Unknown	1	3	33.3333	L	Wood	27	Horno elevado	Copper	Motorized	Pulque	20180506	BS1kw	BS	389	70.1149	16.65	Unknown	Mezcal
zr6680.17ITS2	95	Guanajuato	Central highlands	D024	Agave salmiana	Unknown	5	5	100	H	Plastic	Unknown	Horno elevado	Clay	Human	NO	2018-12-06	BS1kw	BS	420	70.4277	16.6333	Unknown	Mezcal
zr6680.1ITS2	M002	Michoacan	Balsas basin	D002	Assemble 2	Agave cupreata_Agave inaequidens	1	8	12.5	L	Wood	29	Underground	Wood_Stainless steel	Motorized	NO	2018-04-21	C(w2)	C(w)	1100	69.8435	15.4625	Unknown	Mezcal
zr6680.20ITS2	151	Jalisco	West II	D038	Agave angustifolia	Unknown	3	10	30	L	Cement	20	Underground	Copper	Unknown	NO	2019-04-15	Aw2	Aw	1500	68.6198	22.3208	Unknown	Mezcal
zr6680.26ITS2	414	Tamaulipas	Northeast	D109	Assemble 5	Agave americana_Agave univittata subspecies Lophanta	0	3	0	L	NA	27	Underground	Copper	Animal	NO	2021-10-08	(A)C(w0)x'	(A)C	704	49.9683	22.0458	Unknown	Mezcal
zr6680.9ITS2	M458	Oaxaca	South central	D013	Assemble 4	Agave angustifolia_Agave karawinskii_Agave potatorum	7	8	87.5	H	Wood	28.4	Underground	Clay	Human_powered	NO	2021-06-17	(A)C(w0)	(A)C	682	76.8095	21.3625	Unknown	Mezcal
zr3707.2ITS2	G004	Oaxaca	South central	D001	Agave angustifolia	Unknown	7	8	87.5	H	Wood	Unknown	Underground	Copper	Animal	Unknown	20190313	C(w1)	C(w)	672	75.9416	20.8625	M_Final	Mezcal
zr3707.7ITS2	G005	Oaxaca	South central	D001	Agave angustifolia	Unknown	7	8	87.5	H	Wood	Unknown	Underground	Copper	Animal	Unknown	20190313	C(w1)	C(w)	672	75.9416	20.8625	M_Final	Mezcal
zr4450.14ITS2	54	Oaxaca	South central	D010	Agave angustifolia	Unknown	3	3	100	H	Wood	26	Underground	Copper	Animal	NO	20180514	C(w1)	C(w)	631	77.008	19.9583	Unknown	Mezcal
zr4450.16ITS2	57	Oaxaca	South central	D012	Agave karawinskii	Unknown	7	8	87.5	H	Wood	26	Horno de vapor	Copper	Motorized	NO	20180515	(A)C(w0)	(A)C	487	77.2099	21.9792	Unknown	Mezcal
zr4450.19ITS2	63	Oaxaca	South central	D013	Agave potatorum	Unknown	3	5	60	M	Wood	28	Underground	Clay	Human	NO	20180515	(A)C(w0)	(A)C	682	76.8095	21.3625	Unknown	Mezcal
zr4450.26ITS2	72	Oaxaca	South central	D016	Agave angustifolia	Unknown	3	4	75	H	Clay	21	Underground	Clay	Animal	NO	20180516	BS1(h')w	BS	933	70.2765	21.775	Unknown	Mezcal
zr4450.27ITS2	73	Oaxaca	South central	D017	Agave potatorum	Unknown	7	7	100	H	Cow_leather	20	Underground	Clay	Human	NO	20180517	C(w0)	C(w)	702	71.6885	19.75	Unknown	Mezcal
zr4450.35ITS2	131	Puebla	South central	D029	Agave angustifolia	Unknown	3	5	60	M	Plastic	Unknown	Underground	Clay	Human	NO	20190313	(A)C(w0)	(A)C	800	76.0016	21.1625	Unknown	Mezcal
zr4450.39ITS2	138	Oaxaca	South central	D032	Agave angustifolia	Unknown	4	18	22.2222	L	Wood	35	Underground	Copper	Motorized	Unknown	20180316	(A)C(w0)	(A)C	1205	75.2874	22.5917	Unknown	Mezcal
zr4450.48ITS2	152	Jalisco	West II	D038	Agave angustifolia	Unknown	3	10	30	L	Cement	20	Underground	Copper	Unknown	NO	20190415	Aw2	Aw	1500	68.6198	22.3208	Unknown	Mezcal
zr4450.55ITS2	440	Sonora	Northwest	D076	Agave angustifolia	Unknown	12	13	92.3077	H	Plastic	Unknown	Underground	Steel	Unknown	Unknown	20201208	Bs0	BS	542	54.7748	22.7417	Unknown	Mezcal
zr4450.56ITS2	441	Sonora	Northwest	D076	Agave angustifolia	Unknown	8	13	61.5385	M	Plastic	Unknown	Underground	Steel	Unknown	Unknown	20201208	Bs0	BS	542	54.7748	22.7417	Unknown	Mezcal
zr6680.10ITS2	M459	Oaxaca	South central	D013	Agave angustifolia	Unknown	5	10	50	M	Wood	29.9	Underground	Clay	Human_powered	NO	2021-06-17	(A)C(w0)	(A)C	682	76.8095	21.3625	Unknown	Mezcal
zr6680.11ITS2	M460	Oaxaca	South central	D013	Agave americana	Unknown	9	10	90	H	Wood	31.3	Underground	Clay	Human_powered	NO	2021-06-17	(A)C(w0)	(A)C	682	76.8095	21.3625	Unknown	Mezcal
zr6680.12ITS2	M461	Oaxaca	South central	D007	Agave angustifolia	Unknown	1	1	100	H	Wood	28	Underground	Copper	Animal	Previous_fermentation	2021-06-18	(A)C(w0)	(A)C	647	76.7276	19.8333	M_Initial	Mezcal
zr6680.13ITS2	M462	Oaxaca	South central	D007	Agave angustifolia	Unknown	3	6	50	M	Wood	28	Underground	Copper	Animal	Previous_fermentation	2021-06-18	(A)C(w0)	(A)C	647	76.7276	19.8333	M_Medium	Mezcal
zr6680.14ITS2	M463	Oaxaca	South central	D007	Agave angustifolia	Unknown	6	7	85.7143	H	Wood	28	Underground	Copper	Animal	Previous_fermentation	2021-06-18	(A)C(w0)	(A)C	647	76.7276	19.8333	M_Final	Mezcal
zr6680.18ITS2	122	Tamaulipas	Northeast	D028	Assemble 5	Agave americana_Agave univittata subspecies Lophanta	8	8	100	H	Steel	28	Underground	Steel	Animal	NO	2018-12-14	(A)C(w0)x'	(A)C	688	49.2794	22.4625	Unknown	Mezcal
zr6680.19ITS2	123	Tamaulipas	Northeast	D026	Assemble 6	Agave americana_Agave univittata subspecies Lophanta_Agave asperrima	2	6	33.3333	L	Steel	22	Underground	Copper_steel	Motorized	NO	20181214	(A)C(w0)x'	(A)C	707	50	21.9583	Unknown	Mezcal
zr6680.22ITS2	186	Durango	West I	D045	Agave durangensis	Unknown	4	4	100	H	Wood	24	Underground	Copper	Molino	NO	20190425	BS1kw	BS	452	64.1696	18.2167	Unknown	Mezcal
zr6680.23ITS2	199	Durango	West I	D051	Agave durangensis	Unknown	3	4	75	H	Wood	Unknown	Underground	Copper	Human	NO	20190426	BS1hw	BS	612	64.7972	21.1375	Unknown	Mezcal
zr6680.24ITS2	403	Tamaulipas	Northeast	D112	Assemble 5	Agave americana_Agave univittata subspecies Lophanta	4	9	44.4444	M	Cement	30.2	Underground	Copper	Animal	NO	2021-10-08	(A)C(w0)	(A)C	735	50.8547	22.3167	Unknown	Mezcal
zr6680.25ITS2	404	Tamaulipas	Northeast	D112	Assemble 5	Agave americana_Agave univittata subspecies Lophanta	4	9	44.4444	M	Cement	31.1	Underground	Copper	Animal	NO	2021-10-08	(A)C(w0)	(A)C	735	50.8547	22.3167	Unknown	Mezcal
zr6680.27ITS2	422	Tamaulipas	Northeast	D109	Assemble 5	Agave americana_Agave univittata subspecies Lophanta	2	3	66.6667	M	NA	28.5	Underground	Copper	Animal	NO	2021-10-08	(A)C(w0)x'	(A)C	704	49.9683	22.0458	Unknown	Mezcal
zr6680.2ITS2	M005	Michoacan	Balsas basin	D003	Assemble 2	Agave cupreata_Agave inaequidens	4	7	57.1429	M	Wood	Unknown	Underground	Wood_Stainless steel	Motorized	NO	2018-04-21	C(w2)	C(w)	1100	69.8435	15.4625	Unknown	Mezcal
zr6680.3ITS2	M006	Michoacan	Balsas basin	D004	Agave inaequidens	Unknown	4	15	26.6667	L	Cement	26	Underground	Wood_copper	Human	Pulque	2018-04-22	C(w2)	C(w)	1048	69.7436	15.7667	Unknown	Mezcal
zr6680.4ITS2	M007	Michoacan	Balsas basin	D005	Agave inaequidens	Unknown	4	20	20	L	Soil_stone	21	Underground	Wood_copper	Human	Pulque	2018-04-22	C(w2)	C(w)	1099	69.5026	15.3792	Unknown	Mezcal
zr6680.5ITS2	M454	Oaxaca	South central	D013	Assemble 3	Agave angustifolia_Agave karawinskii_Agave potatorum	8	8	100	H	Wood	26.2	Underground	Clay	Human_powered	NO	2021-06-17	(A)C(w0)	(A)C	682	76.8095	21.3625	Unknown	Mezcal
zr6680.6ITS2	M455	Oaxaca	South central	D013	Agave rhodacantha	Unknown	7	7	100	H	Wood	35	Underground	Clay	Human_powered	NO	2021-06-17	(A)C(w0)	(A)C	682	76.8095	21.3625	Unknown	Mezcal
zr6680.8ITS2	M457	Oaxaca	South central	D013	Agave angustifolia	Unknown	10	10	100	H	Wood	31.4	Underground	Clay	Human_powered	NO	2021-06-17	(A)C(w0)	(A)C	682	76.8095	21.3625	Unknown	Mezcal
zr3707.8ITS2	G007	Oaxaca	South central	D001	Agave angustifolia	Unknown	4	8	50	M	Wood	Unknown	Underground	Copper	Animal	Unknown	20190313	C(w1)	C(w)	672	75.9416	20.8625	M_Medium	Mezcal
zr4450.3ITS2	43	Oaxaca	South central	D006	Agave americana	Unknown	0	7	0	L	Cement	22	Underground	Clay	Human	No	20180514	C(w1)	C(w)	1067	71.4782	18.3792	Unknown	Mezcal
zr4450.59ITS2	452	Sonora	Northwest	D075	Agave angustifolia	Unknown	6	12	50	M	Plastic	Unknown	Underground	Steel	Motorized	Unknown	20201208	Bs0	BS	542	54.7748	22.7417	Unknown	Mezcal
zr6680.7ITS2	M456	Oaxaca	South central	D013	Agave karawinskii	Unknown	6	8	75	H	Wood	33	Underground	Clay	Human_powered	NO	2021-06-17	(A)C(w0)	(A)C	682	76.8095	21.3625	Unknown	Mezcal
zr4450.2ITS2	42	Oaxaca	South central	D006	Agave americana	Unknown	3	7	42.8571	M	Cement	26	Underground	Clay	Human	Tepehuaje	20180514	C(w1)	C(w)	1067	71.4782	18.3792	Unknown	Mezcal
zr6680.21ITS2	183	Durango	West I	D044	Agave durangensis	Unknown	3	3	100	H	Wood	32	Underground	Copper	Motorized	NO	20190425	BS1kw	BS	452	64.386	18.2667	Unknown	Mezcal

## Sheet: Legend
VARIABLE	DESCRIPTION
sample_id	Identifier of the amplicon sequence file
CriovialLabel	Label of the agave must vial
State	State where the distillery was located
Region	Agave producing region where the distillery was located
Distillery_ID	Identifier of the distillery
Agave_speciesname	Name of the agave species used
Assemble	Species used when more than one agave species were used
Fermentation_days	The time in which the sample was taken in fermentation days
Fermentation_totaldays	The total days the fermentation was expected to last according to the producer
Fermentation_percentage	The percentage of the total fermentation time (Fermentation_totaldays) elapsed at the time the sample was collected (Fermentation_days)
Fermentation_range	One of the three stages of the fermentation at which the sample was collected, L = Early, M = Mid, H= Late
Tank_material	The material of the fermentation tank
Tank_temperatureC	The measured temperature of the agave fermentation
Cooking_type	The type of oven used for cooking the agave steams
Alembic_material	The material of the alembic used for distillation
Grinding_type	The type of tools used to grind the cooked agave steams
Inoculum	Whether an aliquot of a previous fermentation was used to inoculate the initial fermentation
Sample_date_YYYYMMDD	The date the agave must sample was taken
Climate_GK	The climate classification of the site where the distillery was located
ClimateGroup_GK	The climatic group of the site where the distillery was located
Loc_PrecipMediaAnual	Mean annual precipitation of the site where the distillery was located
Loc_Isotermalidad	Isothermality of the site where the distillery was located
Loc_TempMediaAnual	Mean annual temperature of the site where the distillery was located
Loc_Altitud_inegi	Altitude of the site where the distillery was located
time_comp	Variable used to test specific hypothesis. It is included to be able to run the pipeline in GitHub
beverage	Agave spirit produced in the distillery
comp1	Variable used to test specific hypothesis. It is included to be able to run the pipeline in GitHub
comp2	Variable used to test specific hypothesis. It is included to be able to run the pipeline in GitHub
Latitude	Latitude of the municipality where the distillery was located
Longitude	Longitude of the municipality where the distillery was located
