# Supplementary material for: Microbial Communities in Agave Fermentations Vary by Local Biogeographic Regions
Source: Environ Microbiol Rep. 2025 Jan 24;17(1):e70057. doi: 10.1111/1758-2229.70057 (PMC11761429; doi:10.1111/1758-2229.70057)
Supplement: Supplementary file 3 — Table S3. Bacterial and fungal OTUs and taxa identified in pulque. [file EMI4-17-e70057-s001.xlsx]

## Sheet: 16S_OTU
OTU_ID	Kingdom	Phylum	Class	Order	Family	Genus	amiel2.S69	punta2.S71	amiel1.S68	pulque1.S66	pulque2.S67	punta1.S70	Total_reads
904	k__Bacteria	p__Proteobacteria	c__Alphaproteobacteria	o__Acetobacterales	f__Acetobacteraceae	g__Gluconobacter	1	1	0	0	0	0	2
2736	k__Bacteria	p__Proteobacteria	c__Alphaproteobacteria	o__Acetobacterales	f__Acetobacteraceae	g__Acetobacter	0	5	1	1	1	4	12
2931	k__Bacteria	p__Proteobacteria	c__Alphaproteobacteria	o__Sphingomonadales	f__Sphingomonadaceae	g__Stakelama	0	0	0	0	1	0	1
6117	k__Bacteria	p__Firmicutes	c__Bacilli	o__Lactobacillales	f__Lactobacillaceae	g__Lactobacillus	0	0	0	0	1	0	1
23923	k__Bacteria	p__Proteobacteria	c__Alphaproteobacteria	o__Acetobacterales	f__Acetobacteraceae	g__Gluconobacter	0	0	0	0	0	1	1
24075	k__Bacteria	p__Firmicutes	c__Negativicutes	o__Veillonellales-Selenomonadales	f__Sporomusaceae	g__Sporomusa	0	0	0	0	0	1	1
25588	k__Bacteria	p__Firmicutes	c__Bacilli	o__Lactobacillales	f__Lactobacillaceae	g__Lactobacillus	247	281	207	375	440	296	1846
25589	k__Bacteria	p__Firmicutes	c__Bacilli	o__Lactobacillales	f__Lactobacillaceae	g__Leuconostoc	3	5	3	2	0	3	16
25591	k__Bacteria	p__Proteobacteria	c__Alphaproteobacteria	o__Sphingomonadales	f__Sphingomonadaceae	g__Novosphingobium	24917	4742	17374	18054	20297	4744	90128
25593	k__Bacteria	p__Firmicutes	c__Bacilli	o__Lactobacillales	f__Lactobacillaceae	g__Liquorilactobacillus	82	53	77	66	71	57	406
25594	k__Bacteria	p__Firmicutes	c__Bacilli	o__Lactobacillales	f__Lactobacillaceae	g__Liquorilactobacillus	118	10	93	27	23	18	289
25595	k__Bacteria	p__Firmicutes	c__Bacilli	o__Lactobacillales	f__Streptococcaceae	g__Lactococcus	1569	1178	1175	848	986	1146	6902
25597	k__Bacteria	p__Firmicutes	c__Bacilli	o__Lactobacillales	f__Lactobacillaceae	g__Leuconostoc	1666	1102	1099	295	266	1424	5852
25598	k__Bacteria	p__Proteobacteria	c__Alphaproteobacteria	o__Sphingomonadales	f__Sphingomonadaceae	g__Sphingomonas	261	140	165	238	251	156	1211
25601	k__Bacteria	p__Firmicutes	c__Bacilli	o__Lactobacillales	f__Lactobacillaceae	g__Leuconostoc	51	40	53	13	5	46	208
25604	k__Bacteria	p__Firmicutes	c__Bacilli	o__Lactobacillales	f__Lactobacillaceae	g__Lactobacillus	73	77	63	83	80	68	444
25606	k__Bacteria	p__Firmicutes	c__Bacilli	o__Lactobacillales	f__Lactobacillaceae	g__Liquorilactobacillus	173	4	142	33	40	2	394
25615	k__Bacteria	p__Firmicutes	c__Bacilli	o__Lactobacillales	f__Lactobacillaceae	g__Liquorilactobacillus	38	1	50	11	11	1	112
25616	k__Bacteria	p__Firmicutes	c__Bacilli	o__Lactobacillales	f__Lactobacillaceae	g__Lactobacillus	30	31	64	49	35	31	240
25617	k__Bacteria	p__Proteobacteria	c__Gammaproteobacteria	o__Enterobacterales	f__Erwiniaceae	g__Pantoea	651	107	605	80	67	115	1625
25618	k__Bacteria	p__Firmicutes	c__Bacilli	o__Lactobacillales	f__Lactobacillaceae	g__Lactobacillus	338	433	294	522	519	505	2611
25621	k__Bacteria	p__Firmicutes	c__Bacilli	o__Lactobacillales	f__Lactobacillaceae	g__Lactobacillus	10	20	13	7	11	21	82
25622	k__Bacteria	p__Proteobacteria	c__Gammaproteobacteria	o__Enterobacterales	f__Enterobacteriaceae	g__Enterobacter	120	12	126	20	17	11	306
25623	k__Bacteria	p__Firmicutes	c__Bacilli	o__Lactobacillales	f__Lactobacillaceae	g__Liquorilactobacillus	2	0	2	0	0	0	4
25624	k__Bacteria	p__Firmicutes	c__Bacilli	o__Lactobacillales	f__Lactobacillaceae	g__Lactobacillus	8	1	9	6	4	2	30
25625	k__Bacteria	p__Proteobacteria	c__Gammaproteobacteria	o__Enterobacterales	f__Erwiniaceae	g__Pantoea	5	1	2	0	0	0	8
25627	k__Bacteria	p__Firmicutes	c__Bacilli	o__Lactobacillales	f__Lactobacillaceae	g__Lactobacillus	47	7	42	36	21	9	162
25628	k__Bacteria	p__Firmicutes	c__Bacilli	o__Lactobacillales	f__Lactobacillaceae	g__Liquorilactobacillus	7	4	18	6	4	4	43
25629	k__Bacteria	p__Firmicutes	c__Bacilli	o__Lactobacillales	f__Lactobacillaceae	g__Liquorilactobacillus	28	5	32	19	10	3	97
25633	k__Bacteria	p__Firmicutes	c__Bacilli	o__Lactobacillales	f__Lactobacillaceae	g__Lactobacillus	4	6	3	2	5	4	24
25634	k__Bacteria	p__Firmicutes	c__Bacilli	o__Lactobacillales	f__Lactobacillaceae	g__Leuconostoc	149	141	154	37	23	120	624
25644	k__Bacteria	p__Firmicutes	c__Bacilli	o__Lactobacillales	f__Lactobacillaceae	g__Lactiplantibacillus	2	4	1	0	1	4	12
25647	k__Bacteria	p__Firmicutes	c__Bacilli	o__Lactobacillales	f__Lactobacillaceae	g__Lactobacillus	0	0	2	2	0	0	4
25649	k__Bacteria	p__Proteobacteria	c__Gammaproteobacteria	o__Enterobacterales	f__Erwiniaceae	g__Erwinia	1259	46	1012	162	139	61	2679
25663	k__Bacteria	p__Proteobacteria	c__Gammaproteobacteria	o__Pseudomonadales	f__Moraxellaceae	g__Acinetobacter	4847	549	3962	861	904	633	11756
25664	k__Bacteria	p__Firmicutes	c__Bacilli	o__Lactobacillales	f__Streptococcaceae	g__Lactococcus	24	19	29	21	22	14	129
25672	k__Bacteria	p__Firmicutes	c__Bacilli	o__Lactobacillales	f__Lactobacillaceae	g__Leuconostoc	4	1	3	1	0	4	13
25678	k__Bacteria	p__Proteobacteria	c__Gammaproteobacteria	o__Enterobacterales	f__Erwiniaceae	g__Erwinia	10	0	14	1	1	0	26
25683	k__Bacteria	p__Firmicutes	c__Bacilli	o__Lactobacillales	f__Lactobacillaceae	g__Lactobacillus	0	0	1	0	1	2	4
25702	k__Bacteria	p__Firmicutes	c__Bacilli	o__Lactobacillales	f__Lactobacillaceae	g__Lactobacillus	1	0	3	0	3	1	8
25716	k__Bacteria	p__Firmicutes	c__Bacilli	o__Lactobacillales	f__Lactobacillaceae	g__Lactobacillus	11	11	12	8	12	9	63
25723	k__Bacteria	p__Firmicutes	c__Bacilli	o__Lactobacillales	f__Streptococcaceae	g__Lactococcus	17	14	14	28	20	19	112
25724	k__Bacteria	p__Firmicutes	c__Bacilli	o__Lactobacillales	f__Lactobacillaceae	g__Dellaglioa	1	0	1	0	0	0	2
25729	k__Bacteria	p__Firmicutes	c__Bacilli	o__Lactobacillales	f__Lactobacillaceae	g__Liquorilactobacillus	1	0	2	0	0	0	3
25732	k__Bacteria	p__Firmicutes	c__Bacilli	o__Lactobacillales	f__Lactobacillaceae	g__Lactobacillus	5	2	3	6	12	1	29
25748	k__Bacteria	p__Firmicutes	c__Bacilli	o__Lactobacillales	f__Lactobacillaceae	g__Lactobacillus	0	0	1	0	0	1	2
25749	k__Bacteria	p__Firmicutes	c__Bacilli	o__Lactobacillales	f__Streptococcaceae	g__Lactococcus	19	5	22	11	17	9	83
25752	k__Bacteria	p__Firmicutes	c__Bacilli	o__Lactobacillales	f__Lactobacillaceae	g__Lactobacillus	61	65	55	73	59	61	374
25755	k__Bacteria	p__Firmicutes	c__Bacilli	o__Lactobacillales	f__Lactobacillaceae	g__Lactobacillus	1	0	1	2	0	0	4
25778	k__Bacteria	p__Firmicutes	c__Bacilli	o__Lactobacillales	f__Streptococcaceae	g__Lactococcus	0	1	4	0	2	0	7
25779	k__Bacteria	p__Firmicutes	c__Bacilli	o__Lactobacillales	f__Lactobacillaceae	g__Leuconostoc	4	4	4	1	1	3	17
25782	k__Bacteria	p__Firmicutes	c__Bacilli	o__Lactobacillales	f__Lactobacillaceae	g__Levilactobacillus	14	1	8	3	1	0	27
25783	k__Bacteria	p__Firmicutes	c__Bacilli	o__Lactobacillales	f__Streptococcaceae	g__Lactococcus	30	18	30	7	12	11	108
25784	k__Bacteria	p__Firmicutes	c__Bacilli	o__Lactobacillales	f__Lactobacillaceae	g__Leuconostoc	0	0	1	0	1	0	2
25797	k__Bacteria	p__Firmicutes	c__Bacilli	o__Lactobacillales	f__Lactobacillaceae	g__Leuconostoc	7	3	4	2	2	5	23
25803	k__Bacteria	p__Firmicutes	c__Bacilli	o__Lactobacillales	f__Lactobacillaceae	g__Leuconostoc	2	5	4	1	0	4	16
25809	k__Bacteria	p__Firmicutes	c__Bacilli	o__Lactobacillales	f__Lactobacillaceae	g__Lactobacillus	8	9	9	25	11	7	69
25814	k__Bacteria	p__Firmicutes	c__Bacilli	o__Lactobacillales	f__Lactobacillaceae	g__Leuconostoc	2	0	1	0	0	0	3
25815	k__Bacteria	p__Proteobacteria	c__Alphaproteobacteria	o__Sphingomonadales	f__Sphingomonadaceae	g__Novosphingobium	4	3	2	3	0	2	14
25823	k__Bacteria	p__Proteobacteria	c__Gammaproteobacteria	o__Enterobacterales	f__Erwiniaceae	g__Erwinia	34	0	41	2	6	1	84
25832	k__Bacteria	p__Firmicutes	c__Bacilli	o__Lactobacillales	f__Streptococcaceae	g__Lactococcus	21	19	26	8	2	15	91
25837	k__Bacteria	p__Firmicutes	c__Bacilli	o__Lactobacillales	f__Lactobacillaceae	g__Liquorilactobacillus	4	0	7	0	1	0	12
25839	k__Bacteria	p__Firmicutes	c__Bacilli	o__Lactobacillales	f__Lactobacillaceae	g__Leuconostoc	7	6	5	8	3	7	36
25841	k__Bacteria	p__Firmicutes	c__Bacilli	o__Lactobacillales	f__Streptococcaceae	g__Lactococcus	0	2	4	0	0	0	6
25852	k__Bacteria	p__Firmicutes	c__Bacilli	o__Lactobacillales	f__Streptococcaceae	g__Lactococcus	0	0	2	0	0	2	4
25855	k__Bacteria	p__Firmicutes	c__Bacilli	o__Lactobacillales	f__Streptococcaceae	g__Lactococcus	8	14	8	7	5	15	57
25864	k__Bacteria	p__Proteobacteria	c__Alphaproteobacteria	o__Sphingomonadales	f__Sphingomonadaceae	g__Novosphingobium	0	3	3	2	1	2	11
25865	k__Bacteria	p__Firmicutes	c__Bacilli	o__Lactobacillales	f__Lactobacillaceae	g__Lactobacillus	9	12	7	9	4	9	50
25866	k__Bacteria	p__Proteobacteria	c__Gammaproteobacteria	o__Enterobacterales	f__Erwiniaceae	g__Erwinia	41	1	37	7	4	3	93
25872	k__Bacteria	p__Firmicutes	c__Bacilli	o__Lactobacillales	f__Lactobacillaceae	g__Latilactobacillus	20	34	11	7	7	36	115
25890	k__Bacteria	p__Proteobacteria	c__Gammaproteobacteria	o__Enterobacterales	f__Pectobacteriaceae	g__Pectobacterium	1	0	1	0	0	0	2
25894	k__Bacteria	p__Proteobacteria	c__Gammaproteobacteria	o__Enterobacterales	f__Erwiniaceae	g__Erwinia	46	1	41	8	1	5	102
25896	k__Bacteria	p__Proteobacteria	c__Gammaproteobacteria	o__Enterobacterales	f__Erwiniaceae	g__Erwinia	0	0	2	0	0	0	2
25900	k__Bacteria	p__Firmicutes	c__Bacilli	o__Lactobacillales	f__Streptococcaceae	g__Lactococcus	4	0	3	1	2	2	12
25918	k__Bacteria	p__Firmicutes	c__Bacilli	o__Lactobacillales	f__Lactobacillaceae	g__Lactobacillus	7	3	7	2	1	11	31
25920	k__Bacteria	p__Firmicutes	c__Bacilli	o__Lactobacillales	f__Lactobacillaceae	g__Leuconostoc	14	14	6	5	11	15	65
25922	k__Bacteria	p__Firmicutes	c__Bacilli	o__Lactobacillales	f__Lactobacillaceae	g__Leuconostoc	0	0	1	1	2	1	5
25926	k__Bacteria	p__Firmicutes	c__Bacilli	o__Lactobacillales	f__Lactobacillaceae	g__Lactobacillus	3	7	1	3	0	2	16
25932	k__Bacteria	p__Firmicutes	c__Bacilli	o__Lactobacillales	f__Lactobacillaceae	g__Dellaglioa	1	0	1	1	1	0	4
25948	k__Bacteria	p__Firmicutes	c__Bacilli	o__Lactobacillales	f__Lactobacillaceae	g__Leuconostoc	0	1	2	1	0	1	5
25952	k__Bacteria	p__Firmicutes	c__Bacilli	o__Lactobacillales	f__Lactobacillaceae	g__Lactobacillus	51	71	50	42	30	65	309
25960	k__Bacteria	p__Firmicutes	c__Bacilli	o__Lactobacillales	f__Lactobacillaceae	g__Lactobacillus	9	9	8	13	28	8	75
25966	k__Bacteria	p__Firmicutes	c__Bacilli	o__Lactobacillales	f__Lactobacillaceae	g__Latilactobacillus	0	0	2	0	0	1	3
25967	k__Bacteria	p__Firmicutes	c__Bacilli	o__Lactobacillales	f__Lactobacillaceae	g__Leuconostoc	1	0	3	0	0	0	4
25977	k__Bacteria	p__Firmicutes	c__Bacilli	o__Lactobacillales	f__Lactobacillaceae	g__Lactobacillus	0	2	1	0	0	1	4
26001	k__Bacteria	p__Proteobacteria	c__Alphaproteobacteria	o__Sphingomonadales	f__Sphingomonadaceae	g__Erythrobacter	1	0	1	0	0	0	2
26034	k__Bacteria	p__Firmicutes	c__Bacilli	o__Lactobacillales	f__Streptococcaceae	g__Lactococcus	30	21	23	2	2	16	94
26035	k__Bacteria	p__Firmicutes	c__Bacilli	o__Lactobacillales	f__Lactobacillaceae	g__Leuconostoc	2	0	1	0	0	0	3
26067	k__Bacteria	p__Firmicutes	c__Bacilli	o__Lactobacillales	f__Lactobacillaceae	g__Leuconostoc	6	4	7	7	2	14	40
26079	k__Bacteria	p__Firmicutes	c__Bacilli	o__Lactobacillales	f__Streptococcaceae	g__Lactococcus	1	1	1	0	0	0	3
26080	k__Bacteria	p__Firmicutes	c__Bacilli	o__Lactobacillales	f__Streptococcaceae	g__Lactococcus	8	7	7	6	6	4	38
26086	k__Bacteria	p__Firmicutes	c__Bacilli	o__Lactobacillales	f__Lactobacillaceae	g__Lactobacillus	3	10	2	11	14	12	52
26093	k__Bacteria	p__Firmicutes	c__Bacilli	o__Lactobacillales	f__Lactobacillaceae	g__Liquorilactobacillus	5	0	5	1	0	0	11
26103	k__Bacteria	p__Firmicutes	c__Bacilli	o__Lactobacillales	f__Lactobacillaceae	g__Leuconostoc	35	4	17	5	2	2	65
26114	k__Bacteria	p__Firmicutes	c__Bacilli	o__Lactobacillales	f__Lactobacillaceae	g__Leuconostoc	6	5	3	2	0	3	19
26141	k__Bacteria	p__Firmicutes	c__Bacilli	o__Lactobacillales	f__Lactobacillaceae	g__Lactobacillus	0	2	1	0	1	1	5
26144	k__Bacteria	p__Firmicutes	c__Bacilli	o__Lactobacillales	f__Lactobacillaceae	g__Lactobacillus	1	0	1	1	0	0	3
26148	k__Bacteria	p__Firmicutes	c__Bacilli	o__Lactobacillales	f__Lactobacillaceae	g__Lactobacillus	5	8	5	2	1	12	33
26166	k__Bacteria	p__Firmicutes	c__Bacilli	o__Lactobacillales	f__Lactobacillaceae	g__Lactobacillus	8	9	6	11	16	10	60
26168	k__Bacteria	p__Firmicutes	c__Bacilli	o__Lactobacillales	f__Lactobacillaceae	g__Lactobacillus	0	1	1	0	0	0	2
26178	k__Bacteria	p__Firmicutes	c__Bacilli	o__Lactobacillales	f__Lactobacillaceae	g__Lactobacillus	4	4	3	1	3	2	17
26181	k__Bacteria	p__Firmicutes	c__Bacilli	o__Lactobacillales	f__Lactobacillaceae	g__Leuconostoc	0	0	1	0	0	1	2
26183	k__Bacteria	p__Firmicutes	c__Bacilli	o__Lactobacillales	f__Lactobacillaceae	g__Latilactobacillus	4	1	5	0	1	7	18
26186	k__Bacteria	p__Proteobacteria	c__Alphaproteobacteria	o__Sphingomonadales	f__Sphingomonadaceae	g__Novosphingobium	0	2	1	0	1	2	6
26191	k__Bacteria	p__Firmicutes	c__Bacilli	o__Lactobacillales	f__Lactobacillaceae	g__Lactobacillus	0	0	1	1	1	0	3
26205	k__Bacteria	p__Firmicutes	c__Bacilli	o__Lactobacillales	f__Streptococcaceae	g__Lactococcus	9	2	4	7	8	5	35
26208	k__Bacteria	p__Firmicutes	c__Bacilli	o__Lactobacillales	f__Lactobacillaceae	g__Lactobacillus	6	3	7	4	7	8	35
26212	k__Bacteria	p__Firmicutes	c__Bacilli	o__Lactobacillales	f__Lactobacillaceae	g__Weissella	0	0	2	0	0	0	2
26228	k__Bacteria	p__Firmicutes	c__Bacilli	o__Lactobacillales	f__Lactobacillaceae	g__Liquorilactobacillus	1	0	2	0	0	0	3
26235	k__Bacteria	p__Firmicutes	c__Bacilli	o__Lactobacillales	f__Streptococcaceae	g__Lactococcus	0	0	4	0	0	1	5
26236	k__Bacteria	p__Firmicutes	c__Bacilli	o__Lactobacillales	f__Lactobacillaceae	g__Leuconostoc	3	4	1	1	0	1	10
26237	k__Bacteria	p__Firmicutes	c__Bacilli	o__Lactobacillales	f__Lactobacillaceae	g__Weissella	16	7	20	14	9	8	74
26250	k__Bacteria	p__Firmicutes	c__Bacilli	o__Lactobacillales	f__Lactobacillaceae	g__Lactobacillus	6	7	4	4	3	2	26
26266	k__Bacteria	p__Proteobacteria	c__Alphaproteobacteria	o__Sphingomonadales	f__Sphingomonadaceae	g__Novosphingobium	0	0	2	0	0	0	2
26271	k__Bacteria	p__Firmicutes	c__Bacilli	o__Lactobacillales	f__Lactobacillaceae	g__Lactobacillus	5	7	7	7	7	7	40
26272	k__Bacteria	p__Firmicutes	c__Bacilli	o__Lactobacillales	f__Streptococcaceae	g__Lactococcus	4	0	2	1	0	1	8
26279	k__Bacteria	p__Firmicutes	c__Bacilli	o__Lactobacillales	f__Lactobacillaceae	g__Lactobacillus	46	42	55	75	64	52	334
26281	k__Bacteria	p__Firmicutes	c__Bacilli	o__Lactobacillales	f__Lactobacillaceae	g__Lactobacillus	3	2	3	8	5	3	24
26287	k__Bacteria	p__Firmicutes	c__Bacilli	o__Lactobacillales	f__Streptococcaceae	g__Lactococcus	4	10	7	4	3	10	38
26289	k__Bacteria	p__Proteobacteria	c__Alphaproteobacteria	o__Sphingomonadales	f__Sphingomonadaceae	g__Novosphingobium	3	1	3	3	5	0	15
26309	k__Bacteria	p__Proteobacteria	c__Gammaproteobacteria	o__Enterobacterales	f__Erwiniaceae	g__Erwinia	1	0	4	1	0	0	6
26316	k__Bacteria	p__Firmicutes	c__Bacilli	o__Lactobacillales	f__Streptococcaceae	g__Lactococcus	1	0	1	0	0	0	2
26320	k__Bacteria	p__Firmicutes	c__Bacilli	o__Lactobacillales	f__Streptococcaceae	g__Lactococcus	1	3	1	0	0	0	5
26334	k__Bacteria	p__Firmicutes	c__Bacilli	o__Lactobacillales	f__Lactobacillaceae	g__Liquorilactobacillus	1	0	2	0	0	0	3
26338	k__Bacteria	p__Firmicutes	c__Bacilli	o__Lactobacillales	f__Lactobacillaceae	g__Liquorilactobacillus	2	0	3	7	0	0	12
26349	k__Bacteria	p__Firmicutes	c__Bacilli	o__Lactobacillales	f__Lactobacillaceae	g__Lactiplantibacillus	0	1	1	0	0	2	4
26365	k__Bacteria	p__Firmicutes	c__Bacilli	o__Lactobacillales	f__Streptococcaceae	g__Lactococcus	2	1	1	0	0	0	4
26376	k__Bacteria	p__Firmicutes	c__Bacilli	o__Lactobacillales	f__Lactobacillaceae	g__Lactobacillus	0	0	1	0	1	1	3
26377	k__Bacteria	p__Firmicutes	c__Bacilli	o__Lactobacillales	f__Lactobacillaceae	g__Leuconostoc	1	0	2	1	0	0	4
26379	k__Bacteria	p__Firmicutes	c__Bacilli	o__Lactobacillales	f__Lactobacillaceae	g__Lactobacillus	13	22	14	32	36	19	136
26394	k__Bacteria	p__Firmicutes	c__Bacilli	o__Lactobacillales	f__Lactobacillaceae	g__Lactobacillus	9	14	6	4	2	13	48
26397	k__Bacteria	p__Proteobacteria	c__Gammaproteobacteria	o__Enterobacterales	f__Erwiniaceae	g__Erwinia	0	0	2	1	0	0	3
26398	k__Bacteria	p__Firmicutes	c__Bacilli	o__Lactobacillales	f__Lactobacillaceae	g__Lactobacillus	1	2	3	3	2	2	13
26405	k__Bacteria	p__Firmicutes	c__Bacilli	o__Lactobacillales	f__Streptococcaceae	g__Lactococcus	0	1	1	0	0	0	2
26426	k__Bacteria	p__Firmicutes	c__Bacilli	o__Lactobacillales	f__Streptococcaceae	g__Lactococcus	0	0	1	1	0	2	4
26449	k__Bacteria	p__Proteobacteria	c__Alphaproteobacteria	o__Acetobacterales	f__Acetobacteraceae	g__Acetobacter	34	4536	42	236	241	4864	9953
26453	k__Bacteria	p__Proteobacteria	c__Gammaproteobacteria	o__Enterobacterales	f__Erwiniaceae	g__Erwinia	1	0	1	0	0	0	2
26454	k__Bacteria	p__Firmicutes	c__Bacilli	o__Lactobacillales	f__Lactobacillaceae	g__Leuconostoc	13	17	16	3	2	7	58
26462	k__Bacteria	p__Proteobacteria	c__Alphaproteobacteria	o__Sphingomonadales	f__Sphingomonadaceae	g__Sphingopyxis	2	0	1	0	1	0	4
26474	k__Bacteria	p__Firmicutes	c__Bacilli	o__Lactobacillales	f__Lactobacillaceae	g__Leuconostoc	13	13	11	6	4	15	62
26514	k__Bacteria	p__Firmicutes	c__Bacilli	o__Lactobacillales	f__Lactobacillaceae	g__Lactobacillus	0	0	2	0	1	0	3
26523	k__Bacteria	p__Firmicutes	c__Bacilli	o__Lactobacillales	f__Lactobacillaceae	g__Liquorilactobacillus	2	0	4	0	0	0	6
26524	k__Bacteria	p__Firmicutes	c__Bacilli	o__Lactobacillales	f__Lactobacillaceae	g__Liquorilactobacillus	5	0	4	1	0	0	10
26534	k__Bacteria	p__Firmicutes	c__Bacilli	o__Lactobacillales	f__Streptococcaceae	g__Lactococcus	1	2	2	0	2	1	8
26536	k__Bacteria	p__Firmicutes	c__Bacilli	o__Lactobacillales	f__Streptococcaceae	g__Lactococcus	0	1	1	0	0	0	2
26541	k__Bacteria	p__Firmicutes	c__Bacilli	o__Lactobacillales	f__Lactobacillaceae	g__Latilactobacillus	4	0	1	0	0	2	7
26544	k__Bacteria	p__Proteobacteria	c__Gammaproteobacteria	o__Enterobacterales	f__Erwiniaceae	g__Erwinia	5	1	5	0	0	0	11
26563	k__Bacteria	p__Firmicutes	c__Bacilli	o__Lactobacillales	f__Lactobacillaceae	g__Leuconostoc	1	0	1	0	0	0	2
26566	k__Bacteria	p__Firmicutes	c__Bacilli	o__Lactobacillales	f__Lactobacillaceae	g__Lactobacillus	1	2	1	0	2	0	6
26568	k__Bacteria	p__Firmicutes	c__Bacilli	o__Lactobacillales	f__Lactobacillaceae	g__Lactobacillus	1	0	1	0	1	0	3
26583	k__Bacteria	p__Firmicutes	c__Bacilli	o__Lactobacillales	f__Lactobacillaceae	g__Liquorilactobacillus	3	0	4	1	1	0	9
26585	k__Bacteria	p__Firmicutes	c__Bacilli	o__Lactobacillales	f__Lactobacillaceae	g__Lactobacillus	2	3	2	5	2	3	17
26586	k__Bacteria	p__Firmicutes	c__Bacilli	o__Lactobacillales	f__Lactobacillaceae	g__Leuconostoc	0	0	1	0	0	1	2
26590	k__Bacteria	p__Firmicutes	c__Bacilli	o__Lactobacillales	f__Lactobacillaceae	g__Lactobacillus	1	6	2	1	3	1	14
26615	k__Bacteria	p__Firmicutes	c__Bacilli	o__Lactobacillales	f__Lactobacillaceae	g__Leuconostoc	2	1	3	0	0	1	7
26624	k__Bacteria	p__Firmicutes	c__Bacilli	o__Lactobacillales	f__Streptococcaceae	g__Lactococcus	0	0	1	0	0	1	2
26646	k__Bacteria	p__Firmicutes	c__Bacilli	o__Lactobacillales	f__Lactobacillaceae	g__Liquorilactobacillus	9	0	4	0	2	0	15
26685	k__Bacteria	p__Firmicutes	c__Bacilli	o__Lactobacillales	f__Lactobacillaceae	g__Liquorilactobacillus	4	0	7	4	3	0	18
26691	k__Bacteria	p__Proteobacteria	c__Gammaproteobacteria	o__Enterobacterales	f__Erwiniaceae	g__Erwinia	2	0	1	0	1	0	4
26699	k__Bacteria	p__Firmicutes	c__Bacilli	o__Lactobacillales	f__Lactobacillaceae	g__Lactobacillus	10	12	13	13	13	12	73
26701	k__Bacteria	p__Firmicutes	c__Bacilli	o__Lactobacillales	f__Lactobacillaceae	g__Liquorilactobacillus	0	0	1	0	1	0	2
26703	k__Bacteria	p__Firmicutes	c__Bacilli	o__Lactobacillales	f__Lactobacillaceae	g__Leuconostoc	3	0	1	0	1	2	7
26717	k__Bacteria	p__Proteobacteria	c__Gammaproteobacteria	o__Pseudomonadales	f__Moraxellaceae	g__Acinetobacter	2224	741	1791	447	379	732	6314
26733	k__Bacteria	p__Firmicutes	c__Bacilli	o__Lactobacillales	f__Streptococcaceae	g__Lactococcus	1	0	1	0	0	0	2
26739	k__Bacteria	p__Firmicutes	c__Bacilli	o__Lactobacillales	f__Lactobacillaceae	g__Lactobacillus	1	0	2	1	0	0	4
26768	k__Bacteria	p__Firmicutes	c__Bacilli	o__Lactobacillales	f__Streptococcaceae	g__Lactococcus	2	0	1	0	0	0	3
26820	k__Bacteria	p__Firmicutes	c__Bacilli	o__Lactobacillales	f__Lactobacillaceae	g__Lactobacillus	0	1	1	0	1	0	3
26827	k__Bacteria	p__Firmicutes	c__Bacilli	o__Lactobacillales	f__Lactobacillaceae	g__Lactobacillus	19	20	13	24	16	29	121
26861	k__Bacteria	p__Firmicutes	c__Bacilli	o__Lactobacillales	f__Lactobacillaceae	g__Leuconostoc	1	0	1	0	0	0	2
26884	k__Bacteria	p__Firmicutes	c__Bacilli	o__Lactobacillales	f__Streptococcaceae	g__Lactococcus	5	2	3	1	4	3	18
26888	k__Bacteria	p__Firmicutes	c__Bacilli	o__Lactobacillales	f__Streptococcaceae	g__Lactococcus	31	5	23	11	21	0	91
26891	k__Bacteria	p__Firmicutes	c__Bacilli	o__Lactobacillales	f__Lactobacillaceae	g__Liquorilactobacillus	1	0	1	1	1	0	4
26911	k__Bacteria	p__Firmicutes	c__Bacilli	o__Lactobacillales	f__Lactobacillaceae	g__Lactobacillus	1	0	1	0	0	0	2
26926	k__Bacteria	p__Firmicutes	c__Bacilli	o__Lactobacillales	f__Lactobacillaceae	g__Leuconostoc	1	0	1	0	0	0	2
26930	k__Bacteria	p__Firmicutes	c__Bacilli	o__Lactobacillales	f__Lactobacillaceae	g__Leuconostoc	0	0	2	0	0	0	2
26952	k__Bacteria	p__Firmicutes	c__Bacilli	o__Lactobacillales	f__Lactobacillaceae	g__Liquorilactobacillus	1	2	1	0	0	2	6
26955	k__Bacteria	p__Firmicutes	c__Bacilli	o__Lactobacillales	f__Lactobacillaceae	g__Lactobacillus	0	0	1	0	0	1	2
26970	k__Bacteria	p__Firmicutes	c__Bacilli	o__Lactobacillales	f__Lactobacillaceae	g__Leuconostoc	0	0	2	0	0	1	3
26973	k__Bacteria	p__Firmicutes	c__Bacilli	o__Lactobacillales	f__Lactobacillaceae	g__Leuconostoc	1	1	1	0	0	0	3
26975	k__Bacteria	p__Firmicutes	c__Bacilli	o__Lactobacillales	f__Lactobacillaceae	g__Lactobacillus	8	11	3	15	16	16	69
26986	k__Bacteria	p__Proteobacteria	c__Gammaproteobacteria	o__Enterobacterales	f__Enterobacteriaceae	g__Enterobacter	4	0	3	1	1	3	12
27017	k__Bacteria	p__Firmicutes	c__Bacilli	o__Lactobacillales	f__Lactobacillaceae	g__Leuconostoc	0	1	1	0	1	1	4
27018	k__Bacteria	p__Firmicutes	c__Bacilli	o__Lactobacillales	f__Lactobacillaceae	g__Lactobacillus	0	0	2	0	0	1	3
27021	k__Bacteria	p__Firmicutes	c__Bacilli	o__Lactobacillales	f__Lactobacillaceae	g__Leuconostoc	1	1	2	0	0	3	7
27055	k__Bacteria	p__Firmicutes	c__Bacilli	o__Lactobacillales	f__Lactobacillaceae	g__Liquorilactobacillus	1	0	7	1	0	0	9
27058	k__Bacteria	p__Firmicutes	c__Bacilli	o__Lactobacillales	f__Lactobacillaceae	g__Lactobacillus	0	0	1	1	1	0	3
27059	k__Bacteria	p__Firmicutes	c__Bacilli	o__Lactobacillales	f__Lactobacillaceae	g__Lactobacillus	1	0	1	0	0	0	2
27063	k__Bacteria	p__Firmicutes	c__Bacilli	o__Lactobacillales	f__Streptococcaceae	g__Lactococcus	4	2	2	2	2	1	13
27067	k__Bacteria	p__Proteobacteria	c__Gammaproteobacteria	o__Enterobacterales	f__Erwiniaceae	g__Erwinia	3	0	5	0	0	0	8
27079	k__Bacteria	p__Firmicutes	c__Bacilli	o__Lactobacillales	f__Streptococcaceae	g__Lactococcus	3	2	10	4	1	3	23
27081	k__Bacteria	p__Proteobacteria	c__Gammaproteobacteria	o__Enterobacterales	f__Erwiniaceae	g__Erwinia	8	2	10	1	1	0	22
27095	k__Bacteria	p__Firmicutes	c__Bacilli	o__Lactobacillales	f__Lactobacillaceae	g__Lactobacillus	0	1	1	0	0	1	3
27117	k__Bacteria	p__Firmicutes	c__Bacilli	o__Lactobacillales	f__Streptococcaceae	g__Lactococcus	0	1	1	0	0	0	2
27149	k__Bacteria	p__Firmicutes	c__Bacilli	o__Lactobacillales	f__Lactobacillaceae	g__Leuconostoc	28	9	11	4	3	22	77
27156	k__Bacteria	p__Firmicutes	c__Bacilli	o__Lactobacillales	f__Lactobacillaceae	g__Leuconostoc	13	3	17	3	6	4	46
27178	k__Bacteria	p__Proteobacteria	c__Alphaproteobacteria	o__Sphingomonadales	f__Sphingomonadaceae	g__Novosphingobium	0	0	1	1	0	0	2
27179	k__Bacteria	p__Firmicutes	c__Bacilli	o__Lactobacillales	f__Lactobacillaceae	g__Leuconostoc	10	6	6	4	0	5	31
27186	k__Bacteria	p__Firmicutes	c__Bacilli	o__Lactobacillales	f__Lactobacillaceae	g__Lactobacillus	8	16	9	12	5	12	62
27187	k__Bacteria	p__Firmicutes	c__Bacilli	o__Lactobacillales	f__Lactobacillaceae	g__Lactobacillus	16	15	8	26	18	22	105
27188	k__Bacteria	p__Firmicutes	c__Bacilli	o__Lactobacillales	f__Lactobacillaceae	g__Lactobacillus	2	3	1	1	3	0	10
27192	k__Bacteria	p__Firmicutes	c__Bacilli	o__Lactobacillales	f__Streptococcaceae	g__Lactococcus	0	0	1	0	0	1	2
27194	k__Bacteria	p__Proteobacteria	c__Gammaproteobacteria	o__Enterobacterales	f__Erwiniaceae	g__Erwinia	5	0	2	2	1	0	10
27205	k__Bacteria	p__Firmicutes	c__Bacilli	o__Lactobacillales	f__Lactobacillaceae	g__Lactobacillus	1	0	1	0	0	0	2
27213	k__Bacteria	p__Firmicutes	c__Bacilli	o__Lactobacillales	f__Lactobacillaceae	g__Lactobacillus	1	0	1	0	0	0	2
27231	k__Bacteria	p__Proteobacteria	c__Alphaproteobacteria	o__Sphingomonadales	f__Sphingomonadaceae	g__Novosphingobium	8	0	5	5	3	1	22
27243	k__Bacteria	p__Firmicutes	c__Bacilli	o__Lactobacillales	f__Lactobacillaceae	g__Liquorilactobacillus	3	0	1	0	1	0	5
27257	k__Bacteria	p__Firmicutes	c__Bacilli	o__Lactobacillales	f__Lactobacillaceae	g__Lactobacillus	0	0	1	0	1	0	2
27267	k__Bacteria	p__Firmicutes	c__Bacilli	o__Lactobacillales	f__Lactobacillaceae	g__Leuconostoc	0	0	3	0	0	0	3
27282	k__Bacteria	p__Proteobacteria	c__Alphaproteobacteria	o__Sphingomonadales	f__Sphingomonadaceae	g__Sphingomonas	0	0	1	1	1	0	3
27287	k__Bacteria	p__Proteobacteria	c__Alphaproteobacteria	o__Sphingomonadales	f__Sphingomonadaceae	g__Novosphingobium	1	0	1	0	0	0	2
27291	k__Bacteria	p__Firmicutes	c__Bacilli	o__Lactobacillales	f__Lactobacillaceae	g__Lactobacillus	4	2	6	0	4	3	19
27306	k__Bacteria	p__Proteobacteria	c__Alphaproteobacteria	o__Sphingomonadales	f__Sphingomonadaceae	g__Novosphingobium	5	0	4	6	3	0	18
27307	k__Bacteria	p__Firmicutes	c__Bacilli	o__Lactobacillales	f__Lactobacillaceae	g__Lactobacillus	0	3	1	0	1	0	5
27309	k__Bacteria	p__Proteobacteria	c__Alphaproteobacteria	o__Sphingomonadales	f__Sphingomonadaceae	g__Novosphingobium	1	3	1	1	0	1	7
27316	k__Bacteria	p__Firmicutes	c__Bacilli	o__Lactobacillales	f__Lactobacillaceae	g__Lactobacillus	0	0	1	0	3	1	5
27328	k__Bacteria	p__Firmicutes	c__Bacilli	o__Lactobacillales	f__Lactobacillaceae	g__Lactobacillus	2	0	2	2	1	3	10
27347	k__Bacteria	p__Firmicutes	c__Bacilli	o__Lactobacillales	f__Lactobacillaceae	g__Liquorilactobacillus	0	0	3	0	0	0	3
27356	k__Bacteria	p__Proteobacteria	c__Gammaproteobacteria	o__Enterobacterales	f__Erwiniaceae	g__Erwinia	2	0	1	0	0	0	3
27371	k__Bacteria	p__Firmicutes	c__Bacilli	o__Lactobacillales	f__Lactobacillaceae	g__Leuconostoc	1	1	5	1	0	1	9
27404	k__Bacteria	p__Firmicutes	c__Bacilli	o__Lactobacillales	f__Lactobacillaceae	g__Lactobacillus	0	1	1	1	0	1	4
27409	k__Bacteria	p__Firmicutes	c__Bacilli	o__Lactobacillales	f__Lactobacillaceae	g__Leuconostoc	0	2	1	0	0	0	3
27421	k__Bacteria	p__Firmicutes	c__Bacilli	o__Lactobacillales	f__Lactobacillaceae	g__Leuconostoc	2	0	2	0	0	1	5
27424	k__Bacteria	p__Firmicutes	c__Bacilli	o__Lactobacillales	f__Lactobacillaceae	g__Lactobacillus	15770	19937	12006	24947	26685	20934	120279
27425	k__Bacteria	p__Firmicutes	c__Bacilli	o__Lactobacillales	f__Lactobacillaceae	g__Lactobacillus	2	0	1	0	4	0	7
27428	k__Bacteria	p__Firmicutes	c__Bacilli	o__Lactobacillales	f__Lactobacillaceae	g__Leuconostoc	3	2	1	0	1	4	11
27439	k__Bacteria	p__Firmicutes	c__Bacilli	o__Lactobacillales	f__Lactobacillaceae	g__Leuconostoc	2	0	1	0	0	1	4
27441	k__Bacteria	p__Firmicutes	c__Bacilli	o__Lactobacillales	f__Lactobacillaceae	g__Lactobacillus	1	1	1	1	0	0	4
27454	k__Bacteria	p__Firmicutes	c__Bacilli	o__Lactobacillales	f__Streptococcaceae	g__Lactococcus	8	9	11	3	2	9	42
27464	k__Bacteria	p__Proteobacteria	c__Gammaproteobacteria	o__Enterobacterales	f__Erwiniaceae	g__Pantoea	1	0	2	1	1	0	5
27465	k__Bacteria	p__Proteobacteria	c__Gammaproteobacteria	o__Enterobacterales	f__Erwiniaceae	g__Pantoea	0	1	3	0	0	0	4
27485	k__Bacteria	p__Firmicutes	c__Bacilli	o__Lactobacillales	f__Lactobacillaceae	g__Lactobacillus	3	0	1	1	2	1	8
27497	k__Bacteria	p__Firmicutes	c__Bacilli	o__Lactobacillales	f__Lactobacillaceae	g__Leuconostoc	1	1	2	1	0	1	6
27502	k__Bacteria	p__Firmicutes	c__Bacilli	o__Erysipelotrichales	f__Erysipelotrichaceae	g__Holdemania	1	0	2	0	0	0	3
27508	k__Bacteria	p__Firmicutes	c__Bacilli	o__Lactobacillales	f__Streptococcaceae	g__Lactococcus	1	1	1	0	0	0	3
27518	k__Bacteria	p__Proteobacteria	c__Gammaproteobacteria	o__Pseudomonadales	f__Moraxellaceae	g__Acinetobacter	3	2	3	0	1	0	9
27535	k__Bacteria	p__Proteobacteria	c__Alphaproteobacteria	o__Sphingomonadales	f__Sphingomonadaceae	g__Novosphingobium	5	0	6	1	2	0	14
27542	k__Bacteria	p__Firmicutes	c__Bacilli	o__Lactobacillales	f__Lactobacillaceae	g__Leuconostoc	2	4	5	2	2	16	31
27544	k__Bacteria	p__Firmicutes	c__Bacilli	o__Lactobacillales	f__Lactobacillaceae	g__Liquorilactobacillus	1	0	1	2	0	0	4
27554	k__Bacteria	p__Firmicutes	c__Bacilli	o__Lactobacillales	f__Lactobacillaceae	g__Leuconostoc	1	1	2	0	0	0	4
27557	k__Bacteria	p__Firmicutes	c__Bacilli	o__Lactobacillales	f__Lactobacillaceae	g__Leuconostoc	3	0	1	1	0	2	7
27565	k__Bacteria	p__Firmicutes	c__Bacilli	o__Lactobacillales	f__Lactobacillaceae	g__Lactobacillus	1	2	1	1	3	3	11
27573	k__Bacteria	p__Firmicutes	c__Bacilli	o__Lactobacillales	f__Lactobacillaceae	g__Fructobacillus	2	0	3	0	0	2	7
27590	k__Bacteria	p__Proteobacteria	c__Alphaproteobacteria	o__Sphingomonadales	f__Sphingomonadaceae	g__Novosphingobium	1	0	4	2	0	0	7
27602	k__Bacteria	p__Proteobacteria	c__Alphaproteobacteria	o__Sphingomonadales	f__Sphingomonadaceae	g__Novosphingobium	2	0	1	2	0	1	6
27606	k__Bacteria	p__Firmicutes	c__Bacilli	o__Lactobacillales	f__Lactobacillaceae	g__Lactobacillus	3	0	1	3	1	0	8
27619	k__Bacteria	p__Firmicutes	c__Bacilli	o__Lactobacillales	f__Lactobacillaceae	g__Lactobacillus	3	3	4	8	4	2	24
27677	k__Bacteria	p__Firmicutes	c__Bacilli	o__Lactobacillales	f__Lactobacillaceae	g__Lactobacillus	1	1	2	2	1	0	7
27683	k__Bacteria	p__Firmicutes	c__Bacilli	o__Lactobacillales	f__Lactobacillaceae	g__Leuconostoc	1	1	1	1	0	2	6
27685	k__Bacteria	p__Firmicutes	c__Bacilli	o__Lactobacillales	f__Lactobacillaceae	g__Lactobacillus	1	0	1	0	1	3	6
27690	k__Bacteria	p__Firmicutes	c__Bacilli	o__Lactobacillales	f__Lactobacillaceae	g__Leuconostoc	0	0	2	0	0	0	2
27695	k__Bacteria	p__Firmicutes	c__Bacilli	o__Lactobacillales	f__Lactobacillaceae	g__Leuconostoc	0	0	1	0	0	1	2
27706	k__Bacteria	p__Firmicutes	c__Bacilli	o__Lactobacillales	f__Lactobacillaceae	g__Leuconostoc	0	1	1	0	0	1	3
27711	k__Bacteria	p__Firmicutes	c__Bacilli	o__Lactobacillales	f__Lactobacillaceae	g__Leuconostoc	0	3	1	1	0	0	5
27722	k__Bacteria	p__Firmicutes	c__Bacilli	o__Lactobacillales	f__Lactobacillaceae	g__Liquorilactobacillus	2	0	2	1	0	2	7
27730	k__Bacteria	p__Firmicutes	c__Bacilli	o__Lactobacillales	f__Lactobacillaceae	g__Liquorilactobacillus	0	0	2	0	0	0	2
27735	k__Bacteria	p__Firmicutes	c__Bacilli	o__Lactobacillales	f__Streptococcaceae	g__Lactococcus	0	2	2	1	3	0	8
27739	k__Bacteria	p__Firmicutes	c__Bacilli	o__Lactobacillales	f__Lactobacillaceae	g__Weissella	0	0	1	0	1	0	2
27794	k__Bacteria	p__Firmicutes	c__Bacilli	o__Lactobacillales	f__Lactobacillaceae	g__Lactobacillus	0	2	1	1	1	0	5
27795	k__Bacteria	p__Proteobacteria	c__Alphaproteobacteria	o__Sphingomonadales	f__Sphingomonadaceae	g__Novosphingobium	15	0	11	7	9	2	44
27802	k__Bacteria	p__Proteobacteria	c__Gammaproteobacteria	o__Enterobacterales	f__Erwiniaceae	g__Erwinia	2	0	2	0	0	0	4
27834	k__Bacteria	p__Firmicutes	c__Bacilli	o__Lactobacillales	f__Lactobacillaceae	g__Lacticaseibacillus	2	20	2	10	13	18	65
27840	k__Bacteria	p__Proteobacteria	c__Alphaproteobacteria	o__Caulobacterales	f__Caulobacteraceae	g__Caulobacter	3	0	5	0	0	0	8
27841	k__Bacteria	p__Proteobacteria	c__Gammaproteobacteria	o__Pseudomonadales	f__Moraxellaceae	g__Acinetobacter	5	0	10	1	0	1	17
27846	k__Bacteria	p__Proteobacteria	c__Gammaproteobacteria	o__Enterobacterales	f__Erwiniaceae	g__Erwinia	5	1	4	1	0	0	11
27848	k__Bacteria	p__Firmicutes	c__Bacilli	o__Lactobacillales	f__Lactobacillaceae	g__Leuconostoc	1	0	1	0	0	0	2
27881	k__Bacteria	p__Firmicutes	c__Bacilli	o__Lactobacillales	f__Lactobacillaceae	g__Lactobacillus	0	3	4	0	2	1	10
27882	k__Bacteria	p__Firmicutes	c__Bacilli	o__Lactobacillales	f__Streptococcaceae	g__Lactococcus	1	1	2	2	0	1	7
27922	k__Bacteria	p__Firmicutes	c__Bacilli	o__Lactobacillales	f__Lactobacillaceae	g__Lactobacillus	0	1	1	0	2	0	4
27946	k__Bacteria	p__Firmicutes	c__Bacilli	o__Lactobacillales	f__Lactobacillaceae	g__Weissella	1	4	3	4	2	0	14
27962	k__Bacteria	p__Firmicutes	c__Bacilli	o__Lactobacillales	f__Lactobacillaceae	g__Liquorilactobacillus	3	0	2	0	0	0	5
27985	k__Bacteria	p__Proteobacteria	c__Gammaproteobacteria	o__Enterobacterales	f__Erwiniaceae	g__Erwinia	5	0	9	0	0	0	14
27988	k__Bacteria	p__Firmicutes	c__Bacilli	o__Lactobacillales	f__Lactobacillaceae	g__Lactobacillus	0	2	2	3	3	4	14
27995	k__Bacteria	p__Firmicutes	c__Bacilli	o__Lactobacillales	f__Lactobacillaceae	g__Lactobacillus	0	0	1	0	0	1	2
27999	k__Bacteria	p__Proteobacteria	c__Gammaproteobacteria	o__Enterobacterales	f__Erwiniaceae	g__Erwinia	1	1	1	0	0	0	3
28000	k__Bacteria	p__Proteobacteria	c__Alphaproteobacteria	o__Sphingomonadales	f__Sphingomonadaceae	g__Sphingomonas	3	0	4	1	3	0	11
28030	k__Bacteria	p__Proteobacteria	c__Alphaproteobacteria	o__Sphingomonadales	f__Sphingomonadaceae	g__Novosphingobium	1	1	1	0	0	1	4
28040	k__Bacteria	p__Firmicutes	c__Bacilli	o__Lactobacillales	f__Lactobacillaceae	g__Leuconostoc	0	0	2	0	0	0	2
28046	k__Bacteria	p__Firmicutes	c__Bacilli	o__Lactobacillales	f__Lactobacillaceae	g__Lacticaseibacillus	0	1	1	0	0	0	2
28050	k__Bacteria	p__Firmicutes	c__Bacilli	o__Lactobacillales	f__Lactobacillaceae	g__Leuconostoc	2	0	2	2	0	0	6
28051	k__Bacteria	p__Firmicutes	c__Bacilli	o__Lactobacillales	f__Lactobacillaceae	g__Leuconostoc	0	0	1	0	0	1	2
28067	k__Bacteria	p__Firmicutes	c__Bacilli	o__Lactobacillales	f__Lactobacillaceae	g__Leuconostoc	0	0	3	0	0	0	3
28068	k__Bacteria	p__Firmicutes	c__Bacilli	o__Lactobacillales	f__Lactobacillaceae	g__Liquorilactobacillus	3	0	3	1	2	0	9
28088	k__Bacteria	p__Proteobacteria	c__Alphaproteobacteria	o__Sphingomonadales	f__Sphingomonadaceae	g__Novosphingobium	1	0	2	0	0	0	3
28098	k__Bacteria	p__Firmicutes	c__Bacilli	o__Lactobacillales	f__Streptococcaceae	g__Lactococcus	0	0	1	0	0	1	2
28113	k__Bacteria	p__Firmicutes	c__Bacilli	o__Lactobacillales	f__Lactobacillaceae	g__Lactobacillus	3	6	1	5	7	6	28
28121	k__Bacteria	p__Firmicutes	c__Bacilli	o__Lactobacillales	f__Lactobacillaceae	g__Lactobacillus	1	0	1	1	0	0	3
28137	k__Bacteria	p__Proteobacteria	c__Alphaproteobacteria	o__Sphingomonadales	f__Sphingomonadaceae	g__Novosphingobium	2	1	2	1	2	1	9
28168	k__Bacteria	p__Proteobacteria	c__Alphaproteobacteria	o__Sphingomonadales	f__Sphingomonadaceae	g__Novosphingobium	38	1	22	5	3	3	72
28185	k__Bacteria	p__Proteobacteria	c__Alphaproteobacteria	o__Sphingomonadales	f__Sphingomonadaceae	g__Novosphingobium	1	0	1	0	1	1	4
28189	k__Bacteria	p__Proteobacteria	c__Gammaproteobacteria	o__Enterobacterales	f__Erwiniaceae	g__Erwinia	2	0	1	0	1	0	4
28211	k__Bacteria	p__Firmicutes	c__Bacilli	o__Lactobacillales	f__Streptococcaceae	g__Lactococcus	0	1	1	0	0	0	2
28229	k__Bacteria	p__Firmicutes	c__Bacilli	o__Lactobacillales	f__Lactobacillaceae	g__Weissella	4	2	5	4	0	2	17
28233	k__Bacteria	p__Firmicutes	c__Bacilli	o__Lactobacillales	f__Lactobacillaceae	g__Leuconostoc	6	0	4	0	3	2	15
28236	k__Bacteria	p__Proteobacteria	c__Gammaproteobacteria	o__Pseudomonadales	f__Moraxellaceae	g__Acinetobacter	13	1	13	4	1	0	32
28260	k__Bacteria	p__Proteobacteria	c__Alphaproteobacteria	o__Acetobacterales	f__Acetobacteraceae	g__Gluconobacter	2	3	4	0	0	1	10
28266	k__Bacteria	p__Firmicutes	c__Bacilli	o__Lactobacillales	f__Lactobacillaceae	g__Lactobacillus	1	0	1	0	0	0	2
28269	k__Bacteria	p__Firmicutes	c__Bacilli	o__Lactobacillales	f__Lactobacillaceae	g__Leuconostoc	0	0	1	0	0	1	2
28297	k__Bacteria	p__Proteobacteria	c__Alphaproteobacteria	o__Sphingomonadales	f__Sphingomonadaceae	g__Blastomonas	0	0	1	0	1	0	2
28299	k__Bacteria	p__Proteobacteria	c__Gammaproteobacteria	o__Enterobacterales	f__Erwiniaceae	g__Erwinia	0	0	4	0	1	0	5
28302	k__Bacteria	p__Firmicutes	c__Bacilli	o__Lactobacillales	f__Lactobacillaceae	g__Lactobacillus	3	1	2	0	0	0	6
28323	k__Bacteria	p__Firmicutes	c__Bacilli	o__Lactobacillales	f__Lactobacillaceae	g__Lactobacillus	0	1	1	2	4	3	11
28325	k__Bacteria	p__Firmicutes	c__Bacilli	o__Lactobacillales	f__Lactobacillaceae	g__Paucilactobacillus	1	2	3	2	1	1	10
28339	k__Bacteria	p__Firmicutes	c__Bacilli	o__Lactobacillales	f__Streptococcaceae	g__Lactococcus	0	0	1	1	0	0	2
28349	k__Bacteria	p__Firmicutes	c__Bacilli	o__Lactobacillales	f__Lactobacillaceae	g__Leuconostoc	0	1	2	0	0	2	5
28351	k__Bacteria	p__Firmicutes	c__Bacilli	o__Lactobacillales	f__Lactobacillaceae	g__Lactobacillus	0	0	1	1	0	0	2
28378	k__Bacteria	p__Firmicutes	c__Bacilli	o__Lactobacillales	f__Lactobacillaceae	g__Lactobacillus	0	0	1	0	0	1	2
28379	k__Bacteria	p__Firmicutes	c__Bacilli	o__Lactobacillales	f__Lactobacillaceae	g__Leuconostoc	1	2	2	0	0	2	7
28393	k__Bacteria	p__Firmicutes	c__Bacilli	o__Lactobacillales	f__Lactobacillaceae	g__Lactobacillus	0	1	1	0	0	1	3
28442	k__Bacteria	p__Firmicutes	c__Bacilli	o__Lactobacillales	f__Lactobacillaceae	g__Leuconostoc	2	2	1	0	0	0	5
28487	k__Bacteria	p__Firmicutes	c__Bacilli	o__Lactobacillales	f__Lactobacillaceae	g__Lactobacillus	1	0	1	0	0	0	2
28492	k__Bacteria	p__Firmicutes	c__Bacilli	o__Lactobacillales	f__Lactobacillaceae	g__Lactobacillus	1	0	2	1	0	0	4
28497	k__Bacteria	p__Proteobacteria	c__Gammaproteobacteria	o__Enterobacterales	f__Enterobacteriaceae	g__Enterobacter	0	0	1	1	1	0	3
28503	k__Bacteria	p__Firmicutes	c__Bacilli	o__Lactobacillales	f__Lactobacillaceae	g__Leuconostoc	2	0	2	0	0	0	4
28505	k__Bacteria	p__Firmicutes	c__Bacilli	o__Lactobacillales	f__Lactobacillaceae	g__Lactiplantibacillus	0	1	1	0	0	0	2
28515	k__Bacteria	p__Firmicutes	c__Bacilli	o__Lactobacillales	f__Lactobacillaceae	g__Ligilactobacillus	1	0	1	0	0	0	2
28516	k__Bacteria	p__Proteobacteria	c__Alphaproteobacteria	o__Sphingomonadales	f__Sphingomonadaceae	g__Novosphingobium	0	0	1	1	0	0	2
28538	k__Bacteria	p__Firmicutes	c__Bacilli	o__Lactobacillales	f__Lactobacillaceae	g__Leuconostoc	0	1	1	0	0	0	2
28542	k__Bacteria	p__Firmicutes	c__Bacilli	o__Lactobacillales	f__Lactobacillaceae	g__Lactobacillus	0	0	2	0	0	0	2
28558	k__Bacteria	p__Firmicutes	c__Bacilli	o__Lactobacillales	f__Lactobacillaceae	g__Lactobacillus	0	0	1	0	0	1	2
28569	k__Bacteria	p__Firmicutes	c__Bacilli	o__Lactobacillales	f__Lactobacillaceae	g__Lactobacillus	0	0	1	2	0	1	4
28574	k__Bacteria	p__Firmicutes	c__Bacilli	o__Lactobacillales	f__Streptococcaceae	g__Lactococcus	0	0	1	0	1	0	2
28614	k__Bacteria	p__Proteobacteria	c__Gammaproteobacteria	o__Enterobacterales	f__Erwiniaceae	g__Erwinia	4	2	3	0	0	3	12
28620	k__Bacteria	p__Firmicutes	c__Bacilli	o__Lactobacillales	f__Vagococcaceae	g__Vagococcus	1	0	1	0	1	1	4
28634	k__Bacteria	p__Proteobacteria	c__Gammaproteobacteria	o__Enterobacterales	f__Enterobacteriaceae	g__Enterobacter	0	0	1	1	1	0	3
28640	k__Bacteria	p__Firmicutes	c__Bacilli	o__Lactobacillales	f__Lactobacillaceae	g__Lactobacillus	1	0	0	0	1	0	2
28651	k__Bacteria	p__Firmicutes	c__Bacilli	o__Lactobacillales	f__Lactobacillaceae	g__Leuconostoc	1	0	1	1	0	1	4
28659	k__Bacteria	p__Firmicutes	c__Bacilli	o__Lactobacillales	f__Lactobacillaceae	g__Leuconostoc	1	0	1	0	0	0	2
28714	k__Bacteria	p__Proteobacteria	c__Alphaproteobacteria	o__Sphingomonadales	f__Sphingomonadaceae	g__Novosphingobium	9	4	5	4	3	3	28
28765	k__Bacteria	p__Firmicutes	c__Bacilli	o__Bacillales	f__Bacillaceae	g__Anoxybacillus	1	0	0	0	0	1	2
28781	k__Bacteria	p__Firmicutes	c__Bacilli	o__Lactobacillales	f__Streptococcaceae	g__Lactococcus	3	2	1	0	0	0	6
28783	k__Bacteria	p__Proteobacteria	c__Gammaproteobacteria	o__Enterobacterales	f__Erwiniaceae	g__Erwinia	48	9	27	4	4	10	102
28788	k__Bacteria	p__Proteobacteria	c__Alphaproteobacteria	o__Sphingomonadales	f__Sphingomonadaceae	g__Novosphingobium	1	1	0	1	0	0	3
28789	k__Bacteria	p__Firmicutes	c__Bacilli	o__Lactobacillales	f__Streptococcaceae	g__Lactococcus	2	0	0	0	0	1	3
28790	k__Bacteria	p__Firmicutes	c__Bacilli	o__Lactobacillales	f__Lactobacillaceae	g__Lactobacillus	2	3	0	1	1	0	7
28796	k__Bacteria	p__Firmicutes	c__Bacilli	o__Lactobacillales	f__Lactobacillaceae	g__Lactobacillus	2	0	0	4	0	1	7
28841	k__Bacteria	p__Firmicutes	c__Bacilli	o__Lactobacillales	f__Lactobacillaceae	g__Lactobacillus	2	1	0	0	3	2	8
28846	k__Bacteria	p__Proteobacteria	c__Alphaproteobacteria	o__Sphingomonadales	f__Sphingomonadaceae	g__Novosphingobium	1	0	0	1	1	1	4
28864	k__Bacteria	p__Firmicutes	c__Bacilli	o__Lactobacillales	f__Streptococcaceae	g__Lactococcus	1	2	0	0	1	3	7
28869	k__Bacteria	p__Firmicutes	c__Bacilli	o__Lactobacillales	f__Lactobacillaceae	g__Lactobacillus	1	0	0	1	0	0	2
28871	k__Bacteria	p__Firmicutes	c__Bacilli	o__Lactobacillales	f__Lactobacillaceae	g__Weissella	2	2	1	1	1	1	8
28896	k__Bacteria	p__Firmicutes	c__Bacilli	o__Lactobacillales	f__Lactobacillaceae	g__Liquorilactobacillus	1	0	0	1	0	0	2
28898	k__Bacteria	p__Patescibacteria	c__Saccharimonadia	o__Saccharimonadales	f__	g__unclassified	3	0	0	0	0	0	3
28899	k__Bacteria	p__Firmicutes	c__Bacilli	o__Lactobacillales	f__Lactobacillaceae	g__Lactobacillus	2	0	1	0	1	0	4
28907	k__Bacteria	p__Firmicutes	c__Bacilli	o__Lactobacillales	f__Streptococcaceae	g__Lactococcus	1	0	0	0	1	1	3
28937	k__Bacteria	p__Firmicutes	c__Bacilli	o__Lactobacillales	f__Lactobacillaceae	g__Leuconostoc	56	56	18	18	10	52	210
28946	k__Bacteria	p__Proteobacteria	c__Gammaproteobacteria	o__Pseudomonadales	f__Moraxellaceae	g__Acinetobacter	18	15	24	5	7	8	77
28947	k__Bacteria	p__Proteobacteria	c__Alphaproteobacteria	o__Sphingomonadales	f__Sphingomonadaceae	g__Novosphingobium	6	1	3	1	3	0	14
28970	k__Bacteria	p__Proteobacteria	c__Alphaproteobacteria	o__Sphingomonadales	f__Sphingomonadaceae	g__Novosphingobium	1	1	1	0	0	0	3
28974	k__Bacteria	p__Firmicutes	c__Bacilli	o__Lactobacillales	f__Streptococcaceae	g__Lactococcus	1	1	0	3	1	1	7
28977	k__Bacteria	p__Firmicutes	c__Bacilli	o__Lactobacillales	f__Lactobacillaceae	g__Lactobacillus	1	0	1	1	0	0	3
29041	k__Bacteria	p__Firmicutes	c__Bacilli	o__Lactobacillales	f__Lactobacillaceae	g__Lactobacillus	1	0	0	0	1	0	2
29103	k__Bacteria	p__Firmicutes	c__Bacilli	o__Lactobacillales	f__Lactobacillaceae	g__Lactobacillus	2	0	1	3	9	1	16
29139	k__Bacteria	p__Firmicutes	c__Bacilli	o__Lactobacillales	f__Lactobacillaceae	g__Leuconostoc	2	0	0	0	0	0	2
29142	k__Bacteria	p__Firmicutes	c__Bacilli	o__Lactobacillales	f__Lactobacillaceae	g__Lactobacillus	1	0	0	0	2	1	4
29159	k__Bacteria	p__Firmicutes	c__Bacilli	o__Lactobacillales	f__Streptococcaceae	g__Lactococcus	1	0	0	1	0	2	4
29247	k__Bacteria	p__Firmicutes	c__Bacilli	o__Lactobacillales	f__Lactobacillaceae	g__Leuconostoc	1	0	0	0	0	2	3
29290	k__Bacteria	p__Proteobacteria	c__Alphaproteobacteria	o__Sphingomonadales	f__Sphingomonadaceae	g__Novosphingobium	2	2	0	1	0	0	5
29301	k__Bacteria	p__Firmicutes	c__Bacilli	o__Lactobacillales	f__Lactobacillaceae	g__Lactobacillus	1	1	2	0	0	0	4
29316	k__Bacteria	p__Proteobacteria	c__Gammaproteobacteria	o__Enterobacterales	f__Enterobacteriaceae	g__Enterobacter	2	0	0	0	0	0	2
29329	k__Bacteria	p__Firmicutes	c__Bacilli	o__Lactobacillales	f__Lactobacillaceae	g__Leuconostoc	2	0	2	0	0	0	4
29350	k__Bacteria	p__Proteobacteria	c__Alphaproteobacteria	o__Sphingomonadales	f__Sphingomonadaceae	g__Novosphingobium	2	0	0	0	0	0	2
29355	k__Bacteria	p__Proteobacteria	c__Alphaproteobacteria	o__Sphingomonadales	f__Sphingomonadaceae	g__Novosphingobium	12	4	11	4	6	6	43
29372	k__Bacteria	p__Firmicutes	c__Bacilli	o__Lactobacillales	f__Streptococcaceae	g__Lactococcus	4	0	0	0	0	0	4
29374	k__Bacteria	p__Proteobacteria	c__Alphaproteobacteria	o__Acetobacterales	f__Acetobacteraceae	g__Acetobacter	17	558	15	94	80	560	1324
29382	k__Bacteria	p__Firmicutes	c__Clostridia	o__Clostridia_UCG-014	f__	g__unclassified	3	0	1	0	0	0	4
29442	k__Bacteria	p__Firmicutes	c__Bacilli	o__Lactobacillales	f__Lactobacillaceae	g__Leuconostoc	1	0	2	2	1	0	6
29451	k__Bacteria	p__Firmicutes	c__Bacilli	o__Lactobacillales	f__Lactobacillaceae	g__Weissella	4	1	0	1	0	0	6
29491	k__Bacteria	p__Firmicutes	c__Bacilli	o__Lactobacillales	f__Lactobacillaceae	g__Lactobacillus	1	0	0	0	0	1	2
29498	k__Bacteria	p__Firmicutes	c__Bacilli	o__Lactobacillales	f__Lactobacillaceae	g__Lactobacillus	1	0	1	0	0	0	2
29501	k__Bacteria	p__Firmicutes	c__Bacilli	o__Lactobacillales	f__Lactobacillaceae	g__Lactobacillus	1	0	0	0	1	0	2
29533	k__Bacteria	p__Firmicutes	c__Bacilli	o__Lactobacillales	f__Lactobacillaceae	g__Lactobacillus	5	3	0	2	0	1	11
29536	k__Bacteria	p__Proteobacteria	c__Alphaproteobacteria	o__Sphingomonadales	f__Sphingomonadaceae	g__Novosphingobium	9	6	5	2	8	3	33
29550	k__Bacteria	p__Firmicutes	c__Bacilli	o__Lactobacillales	f__Lactobacillaceae	g__Lactobacillus	1	0	1	1	0	1	4
29572	k__Bacteria	p__Firmicutes	c__Bacilli	o__Lactobacillales	f__Lactobacillaceae	g__Liquorilactobacillus	4	0	1	2	0	0	7
29606	k__Bacteria	p__Firmicutes	c__Bacilli	o__Lactobacillales	f__Streptococcaceae	g__Lactococcus	3	1	0	0	0	0	4
29617	k__Bacteria	p__Proteobacteria	c__Gammaproteobacteria	o__Enterobacterales	f__Enterobacteriaceae	g__Enterobacter	1	0	0	0	0	1	2
29621	k__Bacteria	p__Proteobacteria	c__Gammaproteobacteria	o__Pseudomonadales	f__Moraxellaceae	g__Acinetobacter	70	8	75	14	13	7	187
29654	k__Bacteria	p__Proteobacteria	c__Alphaproteobacteria	o__Sphingomonadales	f__Sphingomonadaceae	g__Novosphingobium	7	0	8	4	5	0	24
29656	k__Bacteria	p__Proteobacteria	c__Alphaproteobacteria	o__Sphingomonadales	f__Sphingomonadaceae	g__Sphingobium	2	0	1	0	1	0	4
29661	k__Bacteria	p__Proteobacteria	c__Alphaproteobacteria	o__Sphingomonadales	f__Sphingomonadaceae	g__Novosphingobium	5	0	6	1	0	1	13
29729	k__Bacteria	p__Proteobacteria	c__Alphaproteobacteria	o__Sphingomonadales	f__Sphingomonadaceae	g__Sphingomonas	3	0	0	0	2	1	6
29743	k__Bacteria	p__Firmicutes	c__Bacilli	o__Lactobacillales	f__Lactobacillaceae	g__Lactobacillus	1	0	0	1	0	0	2
29753	k__Bacteria	p__Firmicutes	c__Bacilli	o__Lactobacillales	f__Lactobacillaceae	g__Lactobacillus	5	2	1	3	7	3	21
29758	k__Bacteria	p__Firmicutes	c__Bacilli	o__Lactobacillales	f__Streptococcaceae	g__Lactococcus	1	1	1	1	0	1	5
29764	k__Bacteria	p__Firmicutes	c__Bacilli	o__Lactobacillales	f__Streptococcaceae	g__Lactococcus	1	1	0	0	0	0	2
29811	k__Bacteria	p__Patescibacteria	c__Saccharimonadia	o__Saccharimonadales	f__	g__unclassified	6	0	7	0	0	0	13
29814	k__Bacteria	p__Firmicutes	c__Bacilli	o__Lactobacillales	f__Lactobacillaceae	g__Lactobacillus	1	3	1	0	0	2	7
29818	k__Bacteria	p__Firmicutes	c__Bacilli	o__Lactobacillales	f__Lactobacillaceae	g__Lactobacillus	2	1	1	0	0	0	4
29831	k__Bacteria	p__Firmicutes	c__Bacilli	o__Lactobacillales	f__Lactobacillaceae	g__Liquorilactobacillus	1	0	1	0	1	0	3
29841	k__Bacteria	p__Firmicutes	c__Bacilli	o__Lactobacillales	f__Lactobacillaceae	g__Lactobacillus	1	1	0	0	0	2	4
29864	k__Bacteria	p__Firmicutes	c__Bacilli	o__Lactobacillales	f__Lactobacillaceae	g__Liquorilactobacillus	12	0	6	1	2	0	21
29898	k__Bacteria	p__Firmicutes	c__Bacilli	o__Lactobacillales	f__Lactobacillaceae	g__Lactobacillus	178	181	145	260	292	197	1253
29899	k__Bacteria	p__Proteobacteria	c__Gammaproteobacteria	o__Enterobacterales	f__Erwiniaceae	g__Pantoea	2	0	1	0	0	0	3
29929	k__Bacteria	p__Firmicutes	c__Bacilli	o__Lactobacillales	f__Streptococcaceae	g__Lactococcus	1	0	0	1	0	0	2
29940	k__Bacteria	p__Firmicutes	c__Bacilli	o__Lactobacillales	f__Lactobacillaceae	g__Lactobacillus	3	5	2	9	10	9	38
29975	k__Bacteria	p__Firmicutes	c__Bacilli	o__Lactobacillales	f__Lactobacillaceae	g__Lactobacillus	1	0	0	2	0	2	5
29977	k__Bacteria	p__Firmicutes	c__Bacilli	o__Lactobacillales	f__Lactobacillaceae	g__Liquorilactobacillus	2	0	0	0	0	0	2
29979	k__Bacteria	p__Proteobacteria	c__Alphaproteobacteria	o__Sphingomonadales	f__Sphingomonadaceae	g__Novosphingobium	2	1	4	3	3	2	15
30000	k__Bacteria	p__Proteobacteria	c__Gammaproteobacteria	o__Pseudomonadales	f__Moraxellaceae	g__Acinetobacter	3	2	5	0	0	0	10
30007	k__Bacteria	p__Firmicutes	c__Bacilli	o__Lactobacillales	f__Lactobacillaceae	g__Leuconostoc	1	0	0	1	0	0	2
30021	k__Bacteria	p__Firmicutes	c__Bacilli	o__Lactobacillales	f__Lactobacillaceae	g__Lactobacillus	1	0	0	1	1	1	4
30041	k__Bacteria	p__Proteobacteria	c__Gammaproteobacteria	o__Enterobacterales	f__Pectobacteriaceae	g__Dickeya	8	1	4	0	0	1	14
30042	k__Bacteria	p__Firmicutes	c__Bacilli	o__Lactobacillales	f__Lactobacillaceae	g__Leuconostoc	4	0	1	0	0	0	5
30043	k__Bacteria	p__Firmicutes	c__Bacilli	o__Lactobacillales	f__Lactobacillaceae	g__Lactobacillus	1	0	0	0	1	0	2
30064	k__Bacteria	p__Firmicutes	c__Bacilli	o__Lactobacillales	f__Lactobacillaceae	g__Weissella	3	0	1	0	0	0	4
30108	k__Bacteria	p__Firmicutes	c__Bacilli	o__Lactobacillales	f__Lactobacillaceae	g__Leuconostoc	2	0	0	0	0	1	3
30109	k__Bacteria	p__Firmicutes	c__Bacilli	o__Lactobacillales	f__Lactobacillaceae	g__Liquorilactobacillus	1	0	1	1	0	0	3
30116	k__Bacteria	p__Proteobacteria	c__Alphaproteobacteria	o__Sphingomonadales	f__Sphingomonadaceae	g__Novosphingobium	1	0	1	1	0	1	4
30121	k__Bacteria	p__Firmicutes	c__Bacilli	o__Lactobacillales	f__Lactobacillaceae	g__Leuconostoc	2	1	1	0	0	3	7
30143	k__Bacteria	p__Firmicutes	c__Bacilli	o__Lactobacillales	f__Lactobacillaceae	g__Lactobacillus	2	0	0	2	0	1	5
30193	k__Bacteria	p__Proteobacteria	c__Alphaproteobacteria	o__Sphingomonadales	f__Sphingomonadaceae	g__Novosphingobium	2	0	0	0	0	0	2
30215	k__Bacteria	p__Proteobacteria	c__Alphaproteobacteria	o__Sphingomonadales	f__Sphingomonadaceae	g__Novosphingobium	1	0	0	1	2	1	5
30229	k__Bacteria	p__Firmicutes	c__Bacilli	o__Lactobacillales	f__Lactobacillaceae	g__Liquorilactobacillus	1	0	0	0	0	1	2
30231	k__Bacteria	p__Proteobacteria	c__Alphaproteobacteria	o__Sphingomonadales	f__Sphingomonadaceae	g__Novosphingobium	2	1	2	0	3	0	8
30242	k__Bacteria	p__Firmicutes	c__Bacilli	o__Lactobacillales	f__Lactobacillaceae	g__Leuconostoc	1	1	0	0	0	2	4
30248	k__Bacteria	p__Firmicutes	c__Bacilli	o__Lactobacillales	f__Streptococcaceae	g__Lactococcus	1	1	0	0	0	0	2
30250	k__Bacteria	p__Proteobacteria	c__Alphaproteobacteria	o__Sphingomonadales	f__Sphingomonadaceae	g__Novosphingobium	4	3	10	6	3	3	29
30251	k__Bacteria	p__Firmicutes	c__Bacilli	o__Lactobacillales	f__Lactobacillaceae	g__Liquorilactobacillus	2	0	1	0	0	0	3
30276	k__Bacteria	p__Firmicutes	c__Bacilli	o__Lactobacillales	f__Lactobacillaceae	g__Lactobacillus	2	1	1	1	3	0	8
30285	k__Bacteria	p__Firmicutes	c__Bacilli	o__Lactobacillales	f__Streptococcaceae	g__Lactococcus	1	1	0	0	0	0	2
30331	k__Bacteria	p__Proteobacteria	c__Alphaproteobacteria	o__Sphingomonadales	f__Sphingomonadaceae	g__Novosphingobium	1	0	2	1	0	0	4
30350	k__Bacteria	p__Firmicutes	c__Bacilli	o__Lactobacillales	f__Lactobacillaceae	g__Lactobacillus	1	0	1	0	0	0	2
30384	k__Bacteria	p__Proteobacteria	c__Alphaproteobacteria	o__Sphingomonadales	f__Sphingomonadaceae	g__Novosphingobium	1	0	0	0	1	0	2
30390	k__Bacteria	p__Firmicutes	c__Bacilli	o__Lactobacillales	f__Lactobacillaceae	g__Lactobacillus	4	3	1	2	2	1	13
30439	k__Bacteria	p__Proteobacteria	c__Alphaproteobacteria	o__Sphingomonadales	f__Sphingomonadaceae	g__Novosphingobium	1	2	0	0	0	0	3
30446	k__Bacteria	p__Proteobacteria	c__Alphaproteobacteria	o__Sphingomonadales	f__Sphingomonadaceae	g__Sphingomonas	13	0	3	6	8	0	30
30471	k__Bacteria	p__Firmicutes	c__Bacilli	o__Lactobacillales	f__Lactobacillaceae	g__Leuconostoc	1	1	0	0	0	0	2
30473	k__Bacteria	p__Firmicutes	c__Bacilli	o__Lactobacillales	f__Lactobacillaceae	g__Lactobacillus	1	2	1	3	1	3	11
30481	k__Bacteria	p__Proteobacteria	c__Alphaproteobacteria	o__Sphingomonadales	f__Sphingomonadaceae	g__Novosphingobium	1	0	1	0	0	0	2
30488	k__Bacteria	p__Firmicutes	c__Bacilli	o__Lactobacillales	f__Lactobacillaceae	g__Lactobacillus	1	0	0	0	0	1	2
30499	k__Bacteria	p__Firmicutes	c__Bacilli	o__Lactobacillales	f__Streptococcaceae	g__Lactococcus	2	1	0	0	0	0	3
30511	k__Bacteria	p__Firmicutes	c__Bacilli	o__Lactobacillales	f__Lactobacillaceae	g__Leuconostoc	1	0	1	0	0	0	2
30513	k__Bacteria	p__Firmicutes	c__Bacilli	o__Lactobacillales	f__Lactobacillaceae	g__Lactobacillus	1	1	0	0	0	0	2
30545	k__Bacteria	p__Proteobacteria	c__Gammaproteobacteria	o__Enterobacterales	f__Erwiniaceae	g__Erwinia	1	0	1	0	0	0	2
30593	k__Bacteria	p__Proteobacteria	c__Gammaproteobacteria	o__Enterobacterales	f__Enterobacteriaceae	g__Enterobacter	3	0	0	0	0	0	3
30598	k__Bacteria	p__Firmicutes	c__Bacilli	o__Lactobacillales	f__Lactobacillaceae	g__Leuconostoc	2	3	0	0	0	0	5
30605	k__Bacteria	p__Firmicutes	c__Bacilli	o__Lactobacillales	f__Lactobacillaceae	g__Lactobacillus	1	0	0	1	1	1	4
30623	k__Bacteria	p__Proteobacteria	c__Alphaproteobacteria	o__Sphingomonadales	f__Sphingomonadaceae	g__Novosphingobium	1	0	0	1	0	0	2
30685	k__Bacteria	p__Firmicutes	c__Bacilli	o__Lactobacillales	f__Lactobacillaceae	g__Lactobacillus	1	0	0	0	0	1	2
30700	k__Bacteria	p__Firmicutes	c__Bacilli	o__Lactobacillales	f__Lactobacillaceae	g__Leuconostoc	2	0	0	0	0	0	2
30725	k__Bacteria	p__Firmicutes	c__Bacilli	o__Lactobacillales	f__Lactobacillaceae	g__Lactobacillus	1	0	1	0	0	0	2
30776	k__Bacteria	p__Firmicutes	c__Bacilli	o__Lactobacillales	f__Lactobacillaceae	g__Leuconostoc	1	1	1	0	0	0	3
30781	k__Bacteria	p__Firmicutes	c__Bacilli	o__Lactobacillales	f__Lactobacillaceae	g__Leuconostoc	1	1	0	0	1	3	6
30799	k__Bacteria	p__Firmicutes	c__Bacilli	o__Lactobacillales	f__Lactobacillaceae	g__Leuconostoc	3	2	1	0	0	0	6
30824	k__Bacteria	p__Firmicutes	c__Bacilli	o__Lactobacillales	f__Lactobacillaceae	g__Lactobacillus	1	0	0	0	1	0	2
30838	k__Bacteria	p__Proteobacteria	c__Alphaproteobacteria	o__Sphingomonadales	f__Sphingomonadaceae	g__Novosphingobium	2	0	0	0	0	0	2
30863	k__Bacteria	p__Proteobacteria	c__Alphaproteobacteria	o__Sphingomonadales	f__Sphingomonadaceae	g__Novosphingobium	12	7	11	9	8	8	55
30873	k__Bacteria	p__Firmicutes	c__Bacilli	o__Lactobacillales	f__Lactobacillaceae	g__Liquorilactobacillus	2	0	0	0	0	0	2
30878	k__Bacteria	p__Proteobacteria	c__Gammaproteobacteria	o__Enterobacterales	f__Erwiniaceae	g__Erwinia	1	0	0	1	0	0	2
30912	k__Bacteria	p__Firmicutes	c__Bacilli	o__Lactobacillales	f__Lactobacillaceae	g__Lactobacillus	1	1	0	0	0	0	2
30913	k__Bacteria	p__Proteobacteria	c__Gammaproteobacteria	o__Enterobacterales	f__Erwiniaceae	g__Erwinia	1	0	1	0	0	0	2
30922	k__Bacteria	p__Firmicutes	c__Bacilli	o__Lactobacillales	f__Streptococcaceae	g__Lactococcus	5	6	3	4	2	5	25
30960	k__Bacteria	p__Firmicutes	c__Bacilli	o__Lactobacillales	f__Lactobacillaceae	g__Leuconostoc	1	1	0	0	0	0	2
30971	k__Bacteria	p__Proteobacteria	c__Alphaproteobacteria	o__Sphingomonadales	f__Sphingomonadaceae	g__Novosphingobium	2	0	0	1	0	0	3
30984	k__Bacteria	p__Proteobacteria	c__Alphaproteobacteria	o__Sphingomonadales	f__Sphingomonadaceae	g__Novosphingobium	2	1	0	0	0	0	3
30989	k__Bacteria	p__Firmicutes	c__Bacilli	o__Lactobacillales	f__Lactobacillaceae	g__Latilactobacillus	2	2	0	0	1	1	6
31000	k__Bacteria	p__Firmicutes	c__Bacilli	o__Lactobacillales	f__Lactobacillaceae	g__Leuconostoc	5	1	0	2	0	2	10
31012	k__Bacteria	p__Firmicutes	c__Bacilli	o__Lactobacillales	f__Lactobacillaceae	g__Leuconostoc	1	0	0	0	0	1	2
31031	k__Bacteria	p__Firmicutes	c__Bacilli	o__Lactobacillales	f__Lactobacillaceae	g__Lactobacillus	1	1	0	0	1	0	3
31035	k__Bacteria	p__Proteobacteria	c__Gammaproteobacteria	o__Enterobacterales	f__Erwiniaceae	g__Erwinia	2	0	0	0	0	0	2
31046	k__Bacteria	p__Firmicutes	c__Bacilli	o__Lactobacillales	f__Streptococcaceae	g__Lactococcus	1	1	0	0	0	0	2
31076	k__Bacteria	p__Firmicutes	c__Bacilli	o__Lactobacillales	f__Lactobacillaceae	g__Liquorilactobacillus	1	0	0	0	0	1	2
31081	k__Bacteria	p__Proteobacteria	c__Gammaproteobacteria	o__Enterobacterales	f__Erwiniaceae	g__Erwinia	5	0	1	0	2	0	8
31094	k__Bacteria	p__Firmicutes	c__Bacilli	o__Lactobacillales	f__Lactobacillaceae	g__Lactobacillus	1	0	0	0	1	0	2
31108	k__Bacteria	p__Firmicutes	c__Bacilli	o__Lactobacillales	f__Lactobacillaceae	g__Lactobacillus	102	47	85	132	135	49	550
31150	k__Bacteria	p__Firmicutes	c__Bacilli	o__Lactobacillales	f__Lactobacillaceae	g__Lactobacillus	1	1	0	0	0	0	2
31211	k__Bacteria	p__Firmicutes	c__Bacilli	o__Lactobacillales	f__Lactobacillaceae	g__Leuconostoc	1	1	0	0	0	0	2
31231	k__Bacteria	p__Firmicutes	c__Bacilli	o__Lactobacillales	f__Lactobacillaceae	g__Lactobacillus	4	2	4	3	4	3	20
31279	k__Bacteria	p__Firmicutes	c__Bacilli	o__Lactobacillales	f__Lactobacillaceae	g__Lactobacillus	1	0	0	1	0	0	2
31305	k__Bacteria	p__Firmicutes	c__Bacilli	o__Lactobacillales	f__Lactobacillaceae	g__Lactobacillus	4	4	0	3	2	4	17
31317	k__Bacteria	p__Firmicutes	c__Bacilli	o__Lactobacillales	f__Lactobacillaceae	g__Lactobacillus	2	1	0	1	0	0	4
31338	k__Bacteria	p__Firmicutes	c__Bacilli	o__Lactobacillales	f__Streptococcaceae	g__Lactococcus	1	0	0	1	0	0	2
31360	k__Bacteria	p__Proteobacteria	c__Gammaproteobacteria	o__Enterobacterales	f__Enterobacteriaceae	g__Escherichia-Shigella	11	1	13	5	1	3	34
31367	k__Bacteria	p__Proteobacteria	c__Gammaproteobacteria	o__Enterobacterales	f__Erwiniaceae	g__Erwinia	1	0	1	0	0	0	2
31368	k__Bacteria	p__Firmicutes	c__Bacilli	o__Lactobacillales	f__Enterococcaceae	g__Enterococcus	1	1	0	1	2	0	5
31376	k__Bacteria	p__Proteobacteria	c__Alphaproteobacteria	o__Sphingomonadales	f__Sphingomonadaceae	g__Novosphingobium	3	0	0	1	1	0	5
31378	k__Bacteria	p__Firmicutes	c__Bacilli	o__Lactobacillales	f__Lactobacillaceae	g__Leuconostoc	2	1	0	0	0	0	3
31387	k__Bacteria	p__Firmicutes	c__Bacilli	o__Lactobacillales	f__Streptococcaceae	g__Lactococcus	1	0	0	1	0	0	2
31400	k__Bacteria	p__Firmicutes	c__Bacilli	o__Lactobacillales	f__Enterococcaceae	g__Tetragenococcus	1	0	0	1	0	0	2
31424	k__Bacteria	p__Proteobacteria	c__Alphaproteobacteria	o__Sphingomonadales	f__Sphingomonadaceae	g__Novosphingobium	16	1	18	14	10	0	59
31427	k__Bacteria	p__Firmicutes	c__Bacilli	o__Lactobacillales	f__Lactobacillaceae	g__Lactobacillus	1	0	1	0	0	0	2
31439	k__Bacteria	p__Firmicutes	c__Bacilli	o__Lactobacillales	f__Lactobacillaceae	g__Leuconostoc	2	0	0	0	0	1	3
31451	k__Bacteria	p__Firmicutes	c__Bacilli	o__Lactobacillales	f__Lactobacillaceae	g__Fructilactobacillus	7	102	1	5	5	124	244
31457	k__Bacteria	p__Proteobacteria	c__Alphaproteobacteria	o__Sphingomonadales	f__Sphingomonadaceae	g__Novosphingobium	1	0	0	1	0	0	2
31459	k__Bacteria	p__Firmicutes	c__Bacilli	o__Lactobacillales	f__Lactobacillaceae	g__Leuconostoc	1	0	1	0	0	0	2
31508	k__Bacteria	p__Firmicutes	c__Bacilli	o__Lactobacillales	f__Lactobacillaceae	g__Leuconostoc	2	1	0	0	2	0	5
31509	k__Bacteria	p__Firmicutes	c__Bacilli	o__Lactobacillales	f__Lactobacillaceae	g__Leuconostoc	2	0	0	0	0	0	2
31512	k__Bacteria	p__Firmicutes	c__Bacilli	o__Lactobacillales	f__Lactobacillaceae	g__Lactobacillus	2	3	1	2	2	3	13
31519	k__Bacteria	p__Proteobacteria	c__Alphaproteobacteria	o__Sphingomonadales	f__Sphingomonadaceae	g__Novosphingobium	91	3	52	77	80	6	309
31524	k__Bacteria	p__Firmicutes	c__Bacilli	o__Lactobacillales	f__Streptococcaceae	g__Lactococcus	1	1	0	0	0	0	2
31529	k__Bacteria	p__Firmicutes	c__Bacilli	o__Lactobacillales	f__Streptococcaceae	g__Lactococcus	1	0	0	2	1	0	4
31554	k__Bacteria	p__Firmicutes	c__Bacilli	o__Lactobacillales	f__Lactobacillaceae	g__Leuconostoc	3	0	1	0	0	0	4
31555	k__Bacteria	p__Firmicutes	c__Bacilli	o__Lactobacillales	f__Lactobacillaceae	g__Leuconostoc	2	1	0	0	0	0	3
31571	k__Bacteria	p__Proteobacteria	c__Gammaproteobacteria	o__Pseudomonadales	f__Moraxellaceae	g__Acinetobacter	72	9	58	15	21	5	180
31582	k__Bacteria	p__Firmicutes	c__Bacilli	o__Lactobacillales	f__Lactobacillaceae	g__Latilactobacillus	3	0	0	0	0	0	3
31592	k__Bacteria	p__Firmicutes	c__Bacilli	o__Lactobacillales	f__Lactobacillaceae	g__Leuconostoc	1	0	1	0	0	0	2
31600	k__Bacteria	p__Firmicutes	c__Bacilli	o__Lactobacillales	f__Lactobacillaceae	g__Lactobacillus	1	1	0	0	0	0	2
31616	k__Bacteria	p__Firmicutes	c__Bacilli	o__Lactobacillales	f__Lactobacillaceae	g__Dellaglioa	1	1	1	0	0	0	3
31619	k__Bacteria	p__Proteobacteria	c__Alphaproteobacteria	o__Sphingomonadales	f__Sphingomonadaceae	g__Novosphingobium	2	0	4	1	0	0	7
31631	k__Bacteria	p__Proteobacteria	c__Alphaproteobacteria	o__Sphingomonadales	f__Sphingomonadaceae	g__Novosphingobium	1	0	2	0	1	0	4
31637	k__Bacteria	p__Firmicutes	c__Bacilli	o__Lactobacillales	f__Lactobacillaceae	g__Leuconostoc	2	0	0	0	0	0	2
31665	k__Bacteria	p__Firmicutes	c__Bacilli	o__Lactobacillales	f__Lactobacillaceae	g__Lactobacillus	1	0	0	0	1	0	2
31725	k__Bacteria	p__Firmicutes	c__Bacilli	o__Lactobacillales	f__Lactobacillaceae	g__Leuconostoc	2	0	0	0	0	2	4
31738	k__Bacteria	p__Firmicutes	c__Bacilli	o__Lactobacillales	f__Lactobacillaceae	g__Lactobacillus	1	0	0	1	0	0	2
31740	k__Bacteria	p__Firmicutes	c__Bacilli	o__Lactobacillales	f__Lactobacillaceae	g__Leuconostoc	14	15	5	12	4	16	66
31748	k__Bacteria	p__Proteobacteria	c__Alphaproteobacteria	o__Sphingomonadales	f__Sphingomonadaceae	g__Novosphingobium	18	1	10	12	16	3	60
31750	k__Bacteria	p__Firmicutes	c__Bacilli	o__Lactobacillales	f__Lactobacillaceae	g__Weissella	1	0	0	0	1	1	3
31751	k__Bacteria	p__Firmicutes	c__Bacilli	o__Lactobacillales	f__Lactobacillaceae	g__Lactobacillus	1	2	0	2	1	2	8
31756	k__Bacteria	p__Firmicutes	c__Bacilli	o__Lactobacillales	f__Lactobacillaceae	g__Lactobacillus	2	0	0	0	0	2	4
31797	k__Bacteria	p__Firmicutes	c__Bacilli	o__Lactobacillales	f__Lactobacillaceae	g__Lactobacillus	1	0	0	1	0	1	3
31806	k__Bacteria	p__Proteobacteria	c__Gammaproteobacteria	o__Enterobacterales	f__Erwiniaceae	g__Erwinia	28	1	24	4	6	0	63
31808	k__Bacteria	p__Firmicutes	c__Bacilli	o__Lactobacillales	f__Lactobacillaceae	g__Leuconostoc	92	34	69	22	16	44	277
31816	k__Bacteria	p__Firmicutes	c__Bacilli	o__Lactobacillales	f__Lactobacillaceae	g__Lactobacillus	1	0	0	0	2	0	3
31839	k__Bacteria	p__Firmicutes	c__Bacilli	o__Lactobacillales	f__Lactobacillaceae	g__Lacticaseibacillus	0	8	0	3	2	11	24
31846	k__Bacteria	p__Firmicutes	c__Bacilli	o__Lactobacillales	f__Lactobacillaceae	g__Lactobacillus	0	17	0	6	11	26	60
31847	k__Bacteria	p__Firmicutes	c__Bacilli	o__Lactobacillales	f__Lactobacillaceae	g__Lactobacillus	1	0	0	1	0	0	2
31854	k__Bacteria	p__Firmicutes	c__Bacilli	o__Lactobacillales	f__Lactobacillaceae	g__Lactobacillus	0	22	0	11	7	23	63
31892	k__Bacteria	p__Firmicutes	c__Bacilli	o__Lactobacillales	f__Lactobacillaceae	g__Paucilactobacillus	0	12	0	5	3	15	35
31897	k__Bacteria	p__Firmicutes	c__Bacilli	o__Lactobacillales	f__Lactobacillaceae	g__Lacticaseibacillus	0	12	0	2	2	19	35
31899	k__Bacteria	p__Firmicutes	c__Bacilli	o__Lactobacillales	f__Lactobacillaceae	g__Lentilactobacillus	0	98	0	16	25	112	251
31902	k__Bacteria	p__Firmicutes	c__Bacilli	o__Lactobacillales	f__Lactobacillaceae	g__Lactobacillus	0	3	1	1	0	2	7
31909	k__Bacteria	p__Proteobacteria	c__Alphaproteobacteria	o__Sphingomonadales	f__Sphingomonadaceae	g__Erythrobacter	0	0	0	2	0	0	2
31921	k__Bacteria	p__Firmicutes	c__Bacilli	o__Lactobacillales	f__Lactobacillaceae	g__Lactobacillus	0	0	0	2	0	3	5
31959	k__Bacteria	p__Firmicutes	c__Bacilli	o__Lactobacillales	f__Lactobacillaceae	g__Lactobacillus	4	11	6	6	16	13	56
31984	k__Bacteria	p__Proteobacteria	c__Alphaproteobacteria	o__Sphingomonadales	f__Sphingomonadaceae	g__Novosphingobium	2	0	1	2	3	0	8
32003	k__Bacteria	p__Firmicutes	c__Bacilli	o__Lactobacillales	f__Lactobacillaceae	g__Lacticaseibacillus	0	71	1	25	25	78	200
32006	k__Bacteria	p__Firmicutes	c__Bacilli	o__Lactobacillales	f__Lactobacillaceae	g__Lacticaseibacillus	0	0	0	1	0	1	2
32012	k__Bacteria	p__Firmicutes	c__Bacilli	o__Lactobacillales	f__Lactobacillaceae	g__Lactobacillus	0	0	0	1	1	1	3
32027	k__Bacteria	p__Firmicutes	c__Bacilli	o__Lactobacillales	f__Lactobacillaceae	g__Lactobacillus	545	770	462	921	974	850	4522
32030	k__Bacteria	p__Firmicutes	c__Bacilli	o__Lactobacillales	f__Lactobacillaceae	g__Lactobacillus	0	1	0	1	1	0	3
32033	k__Bacteria	p__Firmicutes	c__Bacilli	o__Lactobacillales	f__Lactobacillaceae	g__Lactobacillus	0	0	0	1	1	0	2
32036	k__Bacteria	p__Firmicutes	c__Bacilli	o__Lactobacillales	f__Streptococcaceae	g__Lactococcus	0	3	0	2	1	4	10
32046	k__Bacteria	p__Firmicutes	c__Bacilli	o__Lactobacillales	f__Streptococcaceae	g__Lactococcus	0	3	0	5	0	2	10
32050	k__Bacteria	p__Proteobacteria	c__Alphaproteobacteria	o__Sphingomonadales	f__Sphingomonadaceae	g__Novosphingobium	8	0	9	9	8	1	35
32080	k__Bacteria	p__Firmicutes	c__Bacilli	o__Lactobacillales	f__Lactobacillaceae	g__Lentilactobacillus	0	1	0	1	0	1	3
32106	k__Bacteria	p__Firmicutes	c__Bacilli	o__Lactobacillales	f__Lactobacillaceae	g__Lentilactobacillus	0	0	0	1	1	1	3
32116	k__Bacteria	p__Firmicutes	c__Bacilli	o__Lactobacillales	f__Lactobacillaceae	g__Lacticaseibacillus	0	13	0	4	7	11	35
32121	k__Bacteria	p__Proteobacteria	c__Alphaproteobacteria	o__Sphingomonadales	f__Sphingomonadaceae	g__Novosphingobium	0	0	0	2	0	0	2
32135	k__Bacteria	p__Firmicutes	c__Bacilli	o__Lactobacillales	f__Lactobacillaceae	g__Lentilactobacillus	0	1	0	1	0	0	2
32186	k__Bacteria	p__Firmicutes	c__Bacilli	o__Lactobacillales	f__Lactobacillaceae	g__Lactobacillus	1	0	0	1	0	0	2
32187	k__Bacteria	p__Firmicutes	c__Bacilli	o__Lactobacillales	f__Lactobacillaceae	g__Lactobacillus	3	3	0	7	6	1	20
32193	k__Bacteria	p__Proteobacteria	c__Alphaproteobacteria	o__Sphingomonadales	f__Sphingomonadaceae	g__Sphingomonas	6	2	5	8	10	1	32
32201	k__Bacteria	p__Firmicutes	c__Bacilli	o__Lactobacillales	f__Lactobacillaceae	g__Lactobacillus	0	1	0	2	0	0	3
32208	k__Bacteria	p__Firmicutes	c__Bacilli	o__Lactobacillales	f__Lactobacillaceae	g__Lacticaseibacillus	0	0	0	1	0	2	3
32220	k__Bacteria	p__Firmicutes	c__Bacilli	o__Lactobacillales	f__Lactobacillaceae	g__Lactobacillus	0	1	0	1	0	0	2
32230	k__Bacteria	p__Firmicutes	c__Bacilli	o__Lactobacillales	f__Lactobacillaceae	g__Lacticaseibacillus	0	10	0	11	9	13	43
32266	k__Bacteria	p__Firmicutes	c__Bacilli	o__Lactobacillales	f__Lactobacillaceae	g__Lactobacillus	0	1	0	1	0	0	2
32271	k__Bacteria	p__Firmicutes	c__Bacilli	o__Lactobacillales	f__Lactobacillaceae	g__Lactobacillus	0	0	0	2	0	0	2
32323	k__Bacteria	p__Firmicutes	c__Bacilli	o__Lactobacillales	f__Lactobacillaceae	g__Lentilactobacillus	0	1	0	1	0	0	2
32328	k__Bacteria	p__Firmicutes	c__Bacilli	o__Lactobacillales	f__Lactobacillaceae	g__Lactobacillus	0	0	0	1	0	1	2
32343	k__Bacteria	p__Firmicutes	c__Bacilli	o__Lactobacillales	f__Lactobacillaceae	g__Lacticaseibacillus	0	3	0	1	0	5	9
32371	k__Bacteria	p__Proteobacteria	c__Alphaproteobacteria	o__Sphingomonadales	f__Sphingomonadaceae	g__Novosphingobium	28	1	17	19	17	0	82
32372	k__Bacteria	p__Firmicutes	c__Bacilli	o__Lactobacillales	f__Lactobacillaceae	g__Lentilactobacillus	0	1	0	1	1	1	4
32375	k__Bacteria	p__Firmicutes	c__Bacilli	o__Lactobacillales	f__Lactobacillaceae	g__Lactobacillus	1	0	1	2	1	2	7
32384	k__Bacteria	p__Firmicutes	c__Bacilli	o__Lactobacillales	f__Lactobacillaceae	g__Lentilactobacillus	0	10	0	9	4	13	36
32392	k__Bacteria	p__Firmicutes	c__Bacilli	o__Lactobacillales	f__Lactobacillaceae	g__Latilactobacillus	0	5	0	1	0	5	11
32401	k__Bacteria	p__Firmicutes	c__Bacilli	o__Lactobacillales	f__Lactobacillaceae	g__Lactobacillus	0	0	0	1	1	0	2
32412	k__Bacteria	p__Firmicutes	c__Bacilli	o__Lactobacillales	f__Lactobacillaceae	g__Lactobacillus	0	1	0	1	0	0	2
32417	k__Bacteria	p__Proteobacteria	c__Alphaproteobacteria	o__Sphingomonadales	f__Sphingomonadaceae	g__Novosphingobium	1	0	1	1	0	0	3
32434	k__Bacteria	p__Firmicutes	c__Bacilli	o__Lactobacillales	f__Lactobacillaceae	g__Lactobacillus	1	0	1	1	2	0	5
32437	k__Bacteria	p__Firmicutes	c__Bacilli	o__Lactobacillales	f__Streptococcaceae	g__Lactococcus	0	0	0	3	2	2	7
32462	k__Bacteria	p__Proteobacteria	c__Alphaproteobacteria	o__Sphingomonadales	f__Sphingomonadaceae	g__Novosphingobium	0	0	0	2	0	0	2
32492	k__Bacteria	p__Firmicutes	c__Bacilli	o__Lactobacillales	f__Lactobacillaceae	g__Lentilactobacillus	0	20	0	9	4	33	66
32494	k__Bacteria	p__Proteobacteria	c__Alphaproteobacteria	o__Acetobacterales	f__Acetobacteraceae	g__Acetobacter	60	506	55	48	74	519	1262
32500	k__Bacteria	p__Firmicutes	c__Bacilli	o__Lactobacillales	f__Lactobacillaceae	g__Lacticaseibacillus	0	0	0	1	1	0	2
32507	k__Bacteria	p__Firmicutes	c__Bacilli	o__Lactobacillales	f__Lactobacillaceae	g__Lactobacillus	0	0	1	1	1	0	3
32524	k__Bacteria	p__Proteobacteria	c__Alphaproteobacteria	o__Sphingomonadales	f__Sphingomonadaceae	g__Novosphingobium	10	0	10	15	18	2	55
32586	k__Bacteria	p__Firmicutes	c__Bacilli	o__Lactobacillales	f__Lactobacillaceae	g__Lactobacillus	0	0	0	1	1	0	2
32619	k__Bacteria	p__Firmicutes	c__Bacilli	o__Lactobacillales	f__Lactobacillaceae	g__Lactobacillus	0	1	0	2	0	1	4
32667	k__Bacteria	p__Proteobacteria	c__Alphaproteobacteria	o__Sphingomonadales	f__Sphingomonadaceae	g__Novosphingobium	0	1	1	2	1	0	5
32684	k__Bacteria	p__Firmicutes	c__Bacilli	o__Lactobacillales	f__Lactobacillaceae	g__Lacticaseibacillus	0	18	2	17	7	23	67
32745	k__Bacteria	p__Firmicutes	c__Bacilli	o__Lactobacillales	f__Lactobacillaceae	g__Lactobacillus	0	4	0	4	2	8	18
32752	k__Bacteria	p__Firmicutes	c__Bacilli	o__Lactobacillales	f__Lactobacillaceae	g__Lacticaseibacillus	1	4	0	1	3	1	10
32762	k__Bacteria	p__Firmicutes	c__Bacilli	o__Lactobacillales	f__Lactobacillaceae	g__Lactobacillus	0	0	0	1	0	1	2
32796	k__Bacteria	p__Firmicutes	c__Bacilli	o__Lactobacillales	f__Lactobacillaceae	g__Lactobacillus	0	1	0	4	2	1	8
32814	k__Bacteria	p__Firmicutes	c__Bacilli	o__Lactobacillales	f__Lactobacillaceae	g__Lactobacillus	0	1	0	1	0	0	2
32824	k__Bacteria	p__Firmicutes	c__Bacilli	o__Lactobacillales	f__Lactobacillaceae	g__Lactobacillus	0	0	0	1	0	1	2
32828	k__Bacteria	p__Firmicutes	c__Bacilli	o__Lactobacillales	f__Lactobacillaceae	g__Lactobacillus	0	0	0	1	2	1	4
32831	k__Bacteria	p__Firmicutes	c__Bacilli	o__Lactobacillales	f__Lactobacillaceae	g__Fructilactobacillus	0	5	1	1	0	5	12
32876	k__Bacteria	p__Firmicutes	c__Bacilli	o__Lactobacillales	f__Lactobacillaceae	g__Lactobacillus	0	0	0	2	0	1	3
32919	k__Bacteria	p__Firmicutes	c__Bacilli	o__Lactobacillales	f__Streptococcaceae	g__Lactococcus	0	0	0	1	0	1	2
32937	k__Bacteria	p__Firmicutes	c__Bacilli	o__Lactobacillales	f__Lactobacillaceae	g__Lactobacillus	0	0	0	1	0	1	2
32941	k__Bacteria	p__Firmicutes	c__Bacilli	o__Lactobacillales	f__Lactobacillaceae	g__Leuconostoc	1	0	2	1	0	2	6
32964	k__Bacteria	p__Proteobacteria	c__Alphaproteobacteria	o__Sphingomonadales	f__Sphingomonadaceae	g__Novosphingobium	0	0	0	2	1	0	3
32981	k__Bacteria	p__Firmicutes	c__Bacilli	o__Lactobacillales	f__Streptococcaceae	g__Lactococcus	0	4	0	3	3	13	23
32986	k__Bacteria	p__Firmicutes	c__Bacilli	o__Lactobacillales	f__Streptococcaceae	g__Lactococcus	0	1	0	1	0	0	2
32987	k__Bacteria	p__Firmicutes	c__Bacilli	o__Lactobacillales	f__Lactobacillaceae	g__Leuconostoc	1	0	0	1	0	0	2
33008	k__Bacteria	p__Firmicutes	c__Bacilli	o__Lactobacillales	f__Lactobacillaceae	g__Ligilactobacillus	0	2	0	3	1	3	9
33033	k__Bacteria	p__Firmicutes	c__Bacilli	o__Lactobacillales	f__Lactobacillaceae	g__Lactobacillus	0	0	0	1	0	2	3
33040	k__Bacteria	p__Firmicutes	c__Bacilli	o__Lactobacillales	f__Lactobacillaceae	g__Leuconostoc	0	0	1	2	0	0	3
33059	k__Bacteria	p__Proteobacteria	c__Alphaproteobacteria	o__Sphingomonadales	f__Sphingomonadaceae	g__Novosphingobium	3	0	2	2	1	2	10
33062	k__Bacteria	p__Firmicutes	c__Bacilli	o__Lactobacillales	f__Lactobacillaceae	g__Lactobacillus	0	1	0	1	0	1	3
33082	k__Bacteria	p__Firmicutes	c__Bacilli	o__Lactobacillales	f__Lactobacillaceae	g__Leuconostoc	0	6	0	1	0	2	9
33114	k__Bacteria	p__Firmicutes	c__Bacilli	o__Lactobacillales	f__Lactobacillaceae	g__Lacticaseibacillus	0	2	0	3	5	3	13
33120	k__Bacteria	p__Firmicutes	c__Bacilli	o__Lactobacillales	f__Lactobacillaceae	g__Lacticaseibacillus	0	3	0	4	4	2	13
33134	k__Bacteria	p__Firmicutes	c__Bacilli	o__Lactobacillales	f__Lactobacillaceae	g__Levilactobacillus	0	28	0	12	9	45	94
33148	k__Bacteria	p__Proteobacteria	c__Alphaproteobacteria	o__Sphingomonadales	f__Sphingomonadaceae	g__Novosphingobium	0	1	0	1	0	1	3
33150	k__Bacteria	p__Firmicutes	c__Bacilli	o__Lactobacillales	f__Lactobacillaceae	g__Lactobacillus	0	0	0	2	0	0	2
33164	k__Bacteria	p__Firmicutes	c__Bacilli	o__Lactobacillales	f__Lactobacillaceae	g__Lentilactobacillus	0	10	0	3	7	17	37
33183	k__Bacteria	p__Firmicutes	c__Bacilli	o__Lactobacillales	f__Lactobacillaceae	g__Lactobacillus	2	2	0	3	3	1	11
33188	k__Bacteria	p__Firmicutes	c__Bacilli	o__Lactobacillales	f__Lactobacillaceae	g__Lentilactobacillus	0	1	0	1	0	0	2
33259	k__Bacteria	p__Proteobacteria	c__Gammaproteobacteria	o__Enterobacterales	f__Erwiniaceae	g__Erwinia	0	0	1	1	0	0	2
33328	k__Bacteria	p__Firmicutes	c__Bacilli	o__Lactobacillales	f__Lactobacillaceae	g__Lentilactobacillus	0	1	0	1	1	4	7
33341	k__Bacteria	p__Firmicutes	c__Bacilli	o__Lactobacillales	f__Lactobacillaceae	g__Leuconostoc	0	2	0	1	1	1	5
33345	k__Bacteria	p__Firmicutes	c__Bacilli	o__Lactobacillales	f__Lactobacillaceae	g__Lactobacillus	0	1	0	1	2	0	4
33380	k__Bacteria	p__Firmicutes	c__Bacilli	o__Lactobacillales	f__Lactobacillaceae	g__Lactobacillus	0	1	0	1	0	0	2
33382	k__Bacteria	p__Firmicutes	c__Bacilli	o__Lactobacillales	f__Lactobacillaceae	g__Lactobacillus	1	0	0	1	0	2	4
33430	k__Bacteria	p__Proteobacteria	c__Alphaproteobacteria	o__Sphingomonadales	f__Sphingomonadaceae	g__Novosphingobium	4	0	1	2	2	1	10
33460	k__Bacteria	p__Firmicutes	c__Bacilli	o__Lactobacillales	f__Lactobacillaceae	g__Lactobacillus	0	4	0	4	1	2	11
33486	k__Bacteria	p__Firmicutes	c__Bacilli	o__Lactobacillales	f__Lactobacillaceae	g__Lactobacillus	0	0	0	1	0	1	2
33502	k__Bacteria	p__Proteobacteria	c__Alphaproteobacteria	o__Sphingomonadales	f__Sphingomonadaceae	g__Novosphingobium	2	0	4	4	7	1	18
33519	k__Bacteria	p__Proteobacteria	c__Alphaproteobacteria	o__Sphingomonadales	f__Sphingomonadaceae	g__Sphingomonas	2	0	3	10	4	0	19
33529	k__Bacteria	p__Firmicutes	c__Bacilli	o__Lactobacillales	f__Lactobacillaceae	g__Lactobacillus	0	0	1	1	0	0	2
33547	k__Bacteria	p__Firmicutes	c__Bacilli	o__Lactobacillales	f__Lactobacillaceae	g__Lactobacillus	0	0	0	2	0	0	2
33548	k__Bacteria	p__Proteobacteria	c__Alphaproteobacteria	o__Sphingomonadales	f__Sphingomonadaceae	g__Novosphingobium	0	2	0	1	0	0	3
33574	k__Bacteria	p__Firmicutes	c__Bacilli	o__Lactobacillales	f__Lactobacillaceae	g__Lactobacillus	0	1	0	1	1	0	3
33618	k__Bacteria	p__Firmicutes	c__Bacilli	o__Lactobacillales	f__Lactobacillaceae	g__Lactobacillus	0	0	0	1	2	0	3
33650	k__Bacteria	p__Firmicutes	c__Bacilli	o__Lactobacillales	f__Lactobacillaceae	g__Lentilactobacillus	0	5	0	2	1	0	8
33681	k__Bacteria	p__Firmicutes	c__Bacilli	o__Lactobacillales	f__Streptococcaceae	g__Lactococcus	0	0	0	1	0	1	2
33703	k__Bacteria	p__Firmicutes	c__Bacilli	o__Lactobacillales	f__Lactobacillaceae	g__Lactobacillus	0	0	0	2	0	1	3
33704	k__Bacteria	p__Firmicutes	c__Bacilli	o__Lactobacillales	f__Lactobacillaceae	g__Lactobacillus	0	0	0	1	1	0	2
33740	k__Bacteria	p__Firmicutes	c__Bacilli	o__Lactobacillales	f__Lactobacillaceae	g__Lentilactobacillus	0	2	0	1	1	7	11
33754	k__Bacteria	p__Firmicutes	c__Bacilli	o__Lactobacillales	f__Lactobacillaceae	g__Lactobacillus	0	1	0	1	0	1	3
33807	k__Bacteria	p__Firmicutes	c__Bacilli	o__Lactobacillales	f__Lactobacillaceae	g__Lactobacillus	0	0	0	1	3	1	5
33859	k__Bacteria	p__Cyanobacteria	c__Cyanobacteriia	o__Synechococcales	f__Cyanobiaceae	g__Cyanobium_PCC-6307	2	0	0	4	1	0	7
33893	k__Bacteria	p__Firmicutes	c__Bacilli	o__Lactobacillales	f__Lactobacillaceae	g__Leuconostoc	1	2	0	2	0	3	8
33896	k__Bacteria	p__Firmicutes	c__Bacilli	o__Lactobacillales	f__Lactobacillaceae	g__Lentilactobacillus	0	0	0	2	1	3	6
33937	k__Bacteria	p__Firmicutes	c__Bacilli	o__Lactobacillales	f__Lactobacillaceae	g__Lactobacillus	0	1	0	2	0	0	3
33949	k__Bacteria	p__Firmicutes	c__Bacilli	o__Lactobacillales	f__Lactobacillaceae	g__Lentilactobacillus	0	2	0	2	0	2	6
33995	k__Bacteria	p__Firmicutes	c__Bacilli	o__Lactobacillales	f__Streptococcaceae	g__Lactococcus	0	0	0	1	0	1	2
34044	k__Bacteria	p__Firmicutes	c__Bacilli	o__Lactobacillales	f__Lactobacillaceae	g__Lactobacillus	0	2	0	1	1	3	7
34049	k__Bacteria	p__Firmicutes	c__Bacilli	o__Lactobacillales	f__Lactobacillaceae	g__Lactobacillus	0	0	0	1	0	1	2
34091	k__Bacteria	p__Firmicutes	c__Bacilli	o__Lactobacillales	f__Lactobacillaceae	g__Leuconostoc	0	0	1	0	1	0	2
34109	k__Bacteria	p__Firmicutes	c__Bacilli	o__Lactobacillales	f__Lactobacillaceae	g__Lactobacillus	0	0	0	0	2	0	2
34121	k__Bacteria	p__Proteobacteria	c__Alphaproteobacteria	o__Sphingomonadales	f__Sphingomonadaceae	g__Novosphingobium	0	0	1	0	1	0	2
34161	k__Bacteria	p__Firmicutes	c__Bacilli	o__Lactobacillales	f__Lactobacillaceae	g__Lactobacillus	0	0	0	0	2	0	2
34168	k__Bacteria	p__Firmicutes	c__Bacilli	o__Lactobacillales	f__Lactobacillaceae	g__Leuconostoc	0	0	0	0	1	3	4
34178	k__Bacteria	p__Firmicutes	c__Bacilli	o__Lactobacillales	f__Lactobacillaceae	g__Lactobacillus	0	1	0	0	1	0	2
34181	k__Bacteria	p__Proteobacteria	c__Alphaproteobacteria	o__Sphingomonadales	f__Sphingomonadaceae	g__Novosphingobium	2	0	2	0	3	0	7
34209	k__Bacteria	p__Firmicutes	c__Bacilli	o__Lactobacillales	f__Lactobacillaceae	g__Lentilactobacillus	0	1	0	0	1	0	2
34210	k__Bacteria	p__Firmicutes	c__Bacilli	o__Lactobacillales	f__Lactobacillaceae	g__Lacticaseibacillus	0	1	0	0	1	0	2
34220	k__Bacteria	p__Firmicutes	c__Bacilli	o__Lactobacillales	f__Lactobacillaceae	g__Lacticaseibacillus	0	1	0	0	1	0	2
34253	k__Bacteria	p__Proteobacteria	c__Alphaproteobacteria	o__Sphingomonadales	f__Sphingomonadaceae	g__Novosphingobium	1	6	2	1	3	3	16
34258	k__Bacteria	p__Firmicutes	c__Bacilli	o__Lactobacillales	f__Lactobacillaceae	g__Lactobacillus	1	0	1	0	1	0	3
34265	k__Bacteria	p__Proteobacteria	c__Alphaproteobacteria	o__Acetobacterales	f__Acetobacteraceae	g__Acetobacter	65	901	71	73	88	943	2141
34266	k__Bacteria	p__Firmicutes	c__Bacilli	o__Lactobacillales	f__Lactobacillaceae	g__Lactobacillus	0	0	0	0	1	1	2
34276	k__Bacteria	p__Firmicutes	c__Bacilli	o__Lactobacillales	f__Lactobacillaceae	g__Liquorilactobacillus	0	0	0	1	1	0	2
34278	k__Bacteria	p__Firmicutes	c__Bacilli	o__Lactobacillales	f__Streptococcaceae	g__Lactococcus	0	0	0	0	1	1	2
34430	k__Bacteria	p__Firmicutes	c__Bacilli	o__Lactobacillales	f__Streptococcaceae	g__Lactococcus	0	0	0	0	1	1	2
34441	k__Bacteria	p__Proteobacteria	c__Alphaproteobacteria	o__Sphingomonadales	f__Sphingomonadaceae	g__Novosphingobium	0	0	0	2	1	2	5
34443	k__Bacteria	p__Firmicutes	c__Bacilli	o__Lactobacillales	f__Lactobacillaceae	g__Lactobacillus	0	1	0	0	1	0	2
34474	k__Bacteria	p__Proteobacteria	c__Alphaproteobacteria	o__Sphingomonadales	f__Sphingomonadaceae	g__Novosphingobium	0	0	1	0	1	0	2
34485	k__Bacteria	p__Proteobacteria	c__Alphaproteobacteria	o__Sphingomonadales	f__Sphingomonadaceae	g__Novosphingobium	0	0	0	0	2	1	3
34486	k__Bacteria	p__Firmicutes	c__Bacilli	o__Lactobacillales	f__Lactobacillaceae	g__Lactobacillus	0	0	0	0	2	0	2
34524	k__Bacteria	p__Proteobacteria	c__Gammaproteobacteria	o__Enterobacterales	f__Enterobacteriaceae	g__Citrobacter	0	1	1	0	1	2	5
34525	k__Bacteria	p__Firmicutes	c__Bacilli	o__Lactobacillales	f__Lactobacillaceae	g__Lactobacillus	0	0	0	0	3	0	3
34584	k__Bacteria	p__Firmicutes	c__Bacilli	o__Lactobacillales	f__Lactobacillaceae	g__Leuconostoc	0	0	0	0	2	1	3
34634	k__Bacteria	p__Firmicutes	c__Bacilli	o__Lactobacillales	f__Lactobacillaceae	g__Lactobacillus	0	0	0	0	2	0	2
34656	k__Bacteria	p__Firmicutes	c__Bacilli	o__Lactobacillales	f__Streptococcaceae	g__Lactococcus	2	1	5	0	1	4	13
34660	k__Bacteria	p__Firmicutes	c__Bacilli	o__Lactobacillales	f__Lactobacillaceae	g__Lentilactobacillus	0	0	0	0	1	1	2
34664	k__Bacteria	p__Firmicutes	c__Bacilli	o__Lactobacillales	f__Lactobacillaceae	g__Lacticaseibacillus	0	0	0	0	2	0	2
34689	k__Bacteria	p__Firmicutes	c__Bacilli	o__Lactobacillales	f__Lactobacillaceae	g__Lactobacillus	0	0	0	0	2	0	2
34713	k__Bacteria	p__Firmicutes	c__Bacilli	o__Lactobacillales	f__Lactobacillaceae	g__Lactobacillus	0	0	0	0	1	1	2
34772	k__Bacteria	p__Firmicutes	c__Bacilli	o__Lactobacillales	f__Lactobacillaceae	g__Lactobacillus	1	1	0	0	2	2	6
34781	k__Bacteria	p__Firmicutes	c__Bacilli	o__Lactobacillales	f__Lactobacillaceae	g__Lactobacillus	0	0	1	1	3	2	7
34783	k__Bacteria	p__Firmicutes	c__Bacilli	o__Lactobacillales	f__Lactobacillaceae	g__Lactobacillus	2	0	1	0	2	0	5
34821	k__Bacteria	p__Firmicutes	c__Bacilli	o__Lactobacillales	f__Lactobacillaceae	g__Lactobacillus	0	3	1	0	1	0	5
34904	k__Bacteria	p__Firmicutes	c__Bacilli	o__Lactobacillales	f__Lactobacillaceae	g__Lacticaseibacillus	0	1	0	0	1	0	2
34921	k__Bacteria	p__Firmicutes	c__Bacilli	o__Lactobacillales	f__Lactobacillaceae	g__Lactobacillus	0	1	0	0	1	0	2
34943	k__Bacteria	p__Proteobacteria	c__Alphaproteobacteria	o__Sphingomonadales	f__Sphingomonadaceae	g__Sphingomonas	0	0	0	1	1	0	2
35015	k__Bacteria	p__Firmicutes	c__Bacilli	o__Lactobacillales	f__Lactobacillaceae	g__Latilactobacillus	0	1	0	0	1	0	2
35027	k__Bacteria	p__Firmicutes	c__Bacilli	o__Lactobacillales	f__Lactobacillaceae	g__Liquorilactobacillus	0	0	0	0	2	0	2
35066	k__Bacteria	p__Firmicutes	c__Bacilli	o__Lactobacillales	f__Lactobacillaceae	g__Lactobacillus	1	0	0	0	1	0	2
35067	k__Bacteria	p__Firmicutes	c__Bacilli	o__Lactobacillales	f__Lactobacillaceae	g__Lacticaseibacillus	0	0	0	0	2	0	2
35117	k__Bacteria	p__Proteobacteria	c__Alphaproteobacteria	o__Sphingomonadales	f__Sphingomonadaceae	g__Sphingomonas	7	2	3	11	14	0	37
35121	k__Bacteria	p__Firmicutes	c__Bacilli	o__Lactobacillales	f__Lactobacillaceae	g__Lacticaseibacillus	0	2	0	0	1	3	6
35163	k__Bacteria	p__Firmicutes	c__Bacilli	o__Lactobacillales	f__Lactobacillaceae	g__Leuconostoc	2	2	0	2	1	0	7
35190	k__Bacteria	p__Firmicutes	c__Bacilli	o__Lactobacillales	f__Lactobacillaceae	g__Lentilactobacillus	0	2	0	0	1	0	3
35201	k__Bacteria	p__Firmicutes	c__Bacilli	o__Lactobacillales	f__Streptococcaceae	g__Lactococcus	0	1	0	0	1	0	2
35207	k__Bacteria	p__Proteobacteria	c__Alphaproteobacteria	o__Sphingomonadales	f__Sphingomonadaceae	g__Erythrobacter	0	0	0	0	2	0	2
35223	k__Bacteria	p__Firmicutes	c__Bacilli	o__Lactobacillales	f__Lactobacillaceae	g__Lactobacillus	0	0	1	0	1	0	2
35264	k__Bacteria	p__Firmicutes	c__Bacilli	o__Lactobacillales	f__Streptococcaceae	g__Lactococcus	1	0	0	0	1	0	2
35296	k__Bacteria	p__Proteobacteria	c__Alphaproteobacteria	o__Sphingomonadales	f__Sphingomonadaceae	g__Novosphingobium	0	0	1	0	1	0	2
35376	k__Bacteria	p__Firmicutes	c__Bacilli	o__Lactobacillales	f__Lactobacillaceae	g__Latilactobacillus	0	0	0	1	2	0	3
35475	k__Bacteria	p__Proteobacteria	c__Alphaproteobacteria	o__Sphingomonadales	f__Sphingomonadaceae	g__Novosphingobium	1	0	0	0	1	0	2
35515	k__Bacteria	p__Firmicutes	c__Bacilli	o__Lactobacillales	f__Streptococcaceae	g__Lactococcus	0	1	0	0	1	1	3
35522	k__Bacteria	p__Firmicutes	c__Bacilli	o__Lactobacillales	f__Lactobacillaceae	g__Lactobacillus	1	0	0	0	1	0	2
35535	k__Bacteria	p__Firmicutes	c__Bacilli	o__Lactobacillales	f__Lactobacillaceae	g__Lactobacillus	0	0	1	0	1	0	2
35551	k__Bacteria	p__Proteobacteria	c__Alphaproteobacteria	o__Sphingomonadales	f__Sphingomonadaceae	g__Novosphingobium	0	0	3	0	2	1	6
35615	k__Bacteria	p__Firmicutes	c__Bacilli	o__Lactobacillales	f__Lactobacillaceae	g__Lactobacillus	0	0	0	0	2	0	2
35641	k__Bacteria	p__Firmicutes	c__Bacilli	o__Lactobacillales	f__Lactobacillaceae	g__Lactobacillus	1	0	0	0	1	0	2
35648	k__Bacteria	p__Firmicutes	c__Bacilli	o__Lactobacillales	f__Lactobacillaceae	g__Lacticaseibacillus	0	0	0	0	1	2	3
35701	k__Bacteria	p__Firmicutes	c__Bacilli	o__Lactobacillales	f__Lactobacillaceae	g__Lentilactobacillus	0	1	0	0	1	2	4
35716	k__Bacteria	p__Proteobacteria	c__Alphaproteobacteria	o__Sphingomonadales	f__Sphingomonadaceae	g__Novosphingobium	1	1	0	1	1	0	4
35724	k__Bacteria	p__Firmicutes	c__Bacilli	o__Lactobacillales	f__Streptococcaceae	g__Lactococcus	0	0	1	0	1	1	3
35740	k__Bacteria	p__Proteobacteria	c__Alphaproteobacteria	o__Sphingomonadales	f__Sphingomonadaceae	g__Sphingorhabdus	1	0	0	2	2	1	6
35863	k__Bacteria	p__Firmicutes	c__Bacilli	o__Lactobacillales	f__Lactobacillaceae	g__Leuconostoc	0	0	0	0	1	1	2
35864	k__Bacteria	p__Firmicutes	c__Bacilli	o__Lactobacillales	f__Lactobacillaceae	g__Lactobacillus	0	0	1	0	1	0	2
35948	k__Bacteria	p__Proteobacteria	c__Alphaproteobacteria	o__Sphingomonadales	f__Sphingomonadaceae	g__Novosphingobium	54	14	46	27	38	11	190
35981	k__Bacteria	p__Firmicutes	c__Bacilli	o__Lactobacillales	f__Lactobacillaceae	g__Lactobacillus	0	0	0	0	1	1	2
35992	k__Bacteria	p__Proteobacteria	c__Gammaproteobacteria	o__Enterobacterales	f__Erwiniaceae	g__Erwinia	0	0	1	0	1	0	2
35994	k__Bacteria	p__Firmicutes	c__Bacilli	o__Lactobacillales	f__Lactobacillaceae	g__Liquorilactobacillus	0	0	1	0	2	0	3
36012	k__Bacteria	p__Firmicutes	c__Bacilli	o__Lactobacillales	f__Lactobacillaceae	g__Lentilactobacillus	0	8	0	1	4	9	22
36038	k__Bacteria	p__Firmicutes	c__Bacilli	o__Lactobacillales	f__Lactobacillaceae	g__Lactobacillus	0	0	0	0	1	1	2
36043	k__Bacteria	p__Firmicutes	c__Bacilli	o__Lactobacillales	f__Lactobacillaceae	g__Leuconostoc	0	1	0	0	1	1	3
36099	k__Bacteria	p__Firmicutes	c__Bacilli	o__Lactobacillales	f__Streptococcaceae	g__Lactococcus	0	1	0	0	1	0	2
36101	k__Bacteria	p__Firmicutes	c__Bacilli	o__Lactobacillales	f__Lactobacillaceae	g__Lentilactobacillus	0	0	0	0	1	1	2
36103	k__Bacteria	p__Firmicutes	c__Bacilli	o__Lactobacillales	f__Lactobacillaceae	g__Lactobacillus	0	0	0	0	1	1	2
36134	k__Bacteria	p__Proteobacteria	c__Alphaproteobacteria	o__Sphingomonadales	f__Sphingomonadaceae	g__Novosphingobium	1	0	0	0	5	0	6
36155	k__Bacteria	p__Firmicutes	c__Bacilli	o__Lactobacillales	f__Lactobacillaceae	g__Lactobacillus	0	0	0	0	1	1	2
36183	k__Bacteria	p__Proteobacteria	c__Alphaproteobacteria	o__Sphingomonadales	f__Sphingomonadaceae	g__Sphingomonas	1	0	1	0	1	0	3
36252	k__Bacteria	p__Firmicutes	c__Bacilli	o__Lactobacillales	f__Lactobacillaceae	g__Weissella	1	0	0	0	1	0	2
36350	k__Bacteria	p__Firmicutes	c__Bacilli	o__Lactobacillales	f__Lactobacillaceae	g__Lactobacillus	1	0	0	0	1	1	3
36402	k__Bacteria	p__Firmicutes	c__Bacilli	o__Lactobacillales	f__Lactobacillaceae	g__Leuconostoc	0	2	0	0	1	5	8
36426	k__Bacteria	p__Firmicutes	c__Bacilli	o__Lactobacillales	f__Lactobacillaceae	g__Lactobacillus	0	2	0	4	1	5	12
36427	k__Bacteria	p__Proteobacteria	c__Gammaproteobacteria	o__Enterobacterales	f__Pectobacteriaceae	g__Dickeya	0	1	0	0	0	7	8
36430	k__Bacteria	p__Firmicutes	c__Bacilli	o__Lactobacillales	f__Lactobacillaceae	g__Leuconostoc	0	0	0	0	0	2	2
36433	k__Bacteria	p__Proteobacteria	c__Alphaproteobacteria	o__Acetobacterales	f__Acetobacteraceae	g__Acetobacter	0	0	0	0	0	2	2
36471	k__Bacteria	p__Firmicutes	c__Bacilli	o__Lactobacillales	f__Lactobacillaceae	g__Lentilactobacillus	0	1	0	0	0	1	2
36472	k__Bacteria	p__Firmicutes	c__Bacilli	o__Lactobacillales	f__Lactobacillaceae	g__Fructilactobacillus	2	16	0	0	0	9	27
36501	k__Bacteria	p__Firmicutes	c__Bacilli	o__Lactobacillales	f__Lactobacillaceae	g__Lactobacillus	0	2	0	0	1	1	4
36512	k__Bacteria	p__Firmicutes	c__Bacilli	o__Lactobacillales	f__Lactobacillaceae	g__Lentilactobacillus	0	0	0	0	0	5	5
36522	k__Bacteria	p__Firmicutes	c__Bacilli	o__Lactobacillales	f__Lactobacillaceae	g__Lactobacillus	0	12	1	0	0	11	24
36533	k__Bacteria	p__Firmicutes	c__Bacilli	o__Lactobacillales	f__Lactobacillaceae	g__Latilactobacillus	0	0	0	1	0	1	2
36537	k__Bacteria	p__Proteobacteria	c__Alphaproteobacteria	o__Acetobacterales	f__Acetobacteraceae	g__Acetobacter	0	0	0	0	0	2	2
36543	k__Bacteria	p__Firmicutes	c__Bacilli	o__Lactobacillales	f__Lactobacillaceae	g__Lactobacillus	0	0	0	0	1	1	2
36560	k__Bacteria	p__Firmicutes	c__Bacilli	o__Lactobacillales	f__Lactobacillaceae	g__Lactobacillus	0	0	0	1	0	1	2
36562	k__Bacteria	p__Firmicutes	c__Bacilli	o__Lactobacillales	f__Lactobacillaceae	g__Lacticaseibacillus	0	2	0	0	0	2	4
36629	k__Bacteria	p__Firmicutes	c__Bacilli	o__Lactobacillales	f__Lactobacillaceae	g__Latilactobacillus	0	1	0	0	0	3	4
36630	k__Bacteria	p__Firmicutes	c__Bacilli	o__Lactobacillales	f__Lactobacillaceae	g__Leuconostoc	0	1	2	0	0	2	5
36639	k__Bacteria	p__Firmicutes	c__Bacilli	o__Lactobacillales	f__Lactobacillaceae	g__Lactobacillus	3	2	0	2	0	2	9
36649	k__Bacteria	p__Firmicutes	c__Bacilli	o__Lactobacillales	f__Lactobacillaceae	g__Lactobacillus	1	1	0	1	0	2	5
36657	k__Bacteria	p__Firmicutes	c__Bacilli	o__Lactobacillales	f__Lactobacillaceae	g__Lactobacillus	0	1	0	0	0	2	3
36662	k__Bacteria	p__Firmicutes	c__Bacilli	o__Lactobacillales	f__Lactobacillaceae	g__Lentilactobacillus	0	3	0	0	1	3	7
36665	k__Bacteria	p__Firmicutes	c__Bacilli	o__Lactobacillales	f__Lactobacillaceae	g__Lactobacillus	0	0	0	1	0	1	2
36690	k__Bacteria	p__Firmicutes	c__Bacilli	o__Lactobacillales	f__Lactobacillaceae	g__Lactobacillus	0	0	1	0	0	1	2
36707	k__Bacteria	p__Firmicutes	c__Bacilli	o__Lactobacillales	f__Lactobacillaceae	g__Lactobacillus	0	1	0	0	0	1	2
36708	k__Bacteria	p__Proteobacteria	c__Alphaproteobacteria	o__Sphingomonadales	f__Sphingomonadaceae	g__Novosphingobium	2	2	0	1	1	3	9
36709	k__Bacteria	p__Firmicutes	c__Bacilli	o__Lactobacillales	f__Lactobacillaceae	g__Lentilactobacillus	0	1	0	0	0	1	2
36716	k__Bacteria	p__Firmicutes	c__Bacilli	o__Lactobacillales	f__Lactobacillaceae	g__Lacticaseibacillus	0	0	0	0	0	2	2
36734	k__Bacteria	p__Firmicutes	c__Bacilli	o__Lactobacillales	f__Lactobacillaceae	g__Lentilactobacillus	0	4	0	0	0	3	7
36736	k__Bacteria	p__Firmicutes	c__Bacilli	o__Lactobacillales	f__Lactobacillaceae	g__Lentilactobacillus	0	1	0	0	0	1	2
36763	k__Bacteria	p__Firmicutes	c__Bacilli	o__Lactobacillales	f__Lactobacillaceae	g__Lacticaseibacillus	0	3	0	0	1	4	8
36764	k__Bacteria	p__Firmicutes	c__Bacilli	o__Lactobacillales	f__Lactobacillaceae	g__Latilactobacillus	0	0	1	0	0	1	2
36772	k__Bacteria	p__Firmicutes	c__Bacilli	o__Lactobacillales	f__Lactobacillaceae	g__Lentilactobacillus	0	3	0	0	0	6	9
36861	k__Bacteria	p__Proteobacteria	c__Alphaproteobacteria	o__Acetobacterales	f__Acetobacteraceae	g__Komagataeibacter	0	0	0	0	0	2	2
36865	k__Bacteria	p__Firmicutes	c__Bacilli	o__Lactobacillales	f__Enterococcaceae	g__Enterococcus	0	0	0	1	0	2	3
36872	k__Bacteria	p__Firmicutes	c__Bacilli	o__Lactobacillales	f__Lactobacillaceae	g__Companilactobacillus	0	1	0	0	0	3	4
36879	k__Bacteria	p__Firmicutes	c__Bacilli	o__Lactobacillales	f__Lactobacillaceae	g__Latilactobacillus	0	1	0	0	0	3	4
36883	k__Bacteria	p__Firmicutes	c__Bacilli	o__Lactobacillales	f__Lactobacillaceae	g__Leuconostoc	0	3	0	0	1	4	8
36938	k__Bacteria	p__Firmicutes	c__Bacilli	o__Lactobacillales	f__Lactobacillaceae	g__Latilactobacillus	0	1	0	0	0	1	2
36965	k__Bacteria	p__Firmicutes	c__Bacilli	o__Lactobacillales	f__Lactobacillaceae	g__Lactobacillus	0	1	0	0	1	1	3
37005	k__Bacteria	p__Firmicutes	c__Bacilli	o__Lactobacillales	f__Lactobacillaceae	g__Fructobacillus	0	2	0	1	0	4	7
37019	k__Bacteria	p__Firmicutes	c__Bacilli	o__Lactobacillales	f__Lactobacillaceae	g__Leuconostoc	0	1	0	0	0	1	2
37070	k__Bacteria	p__Firmicutes	c__Bacilli	o__Lactobacillales	f__Lactobacillaceae	g__Lentilactobacillus	0	1	0	0	0	1	2
37071	k__Bacteria	p__Firmicutes	c__Bacilli	o__Lactobacillales	f__Streptococcaceae	g__Lactococcus	0	2	0	1	1	8	12
37073	k__Bacteria	p__Firmicutes	c__Bacilli	o__Lactobacillales	f__Lactobacillaceae	g__Leuconostoc	0	2	0	0	0	1	3
37075	k__Bacteria	p__Firmicutes	c__Bacilli	o__Lactobacillales	f__Lactobacillaceae	g__Lactobacillus	0	1	0	0	0	1	2
37123	k__Bacteria	p__Proteobacteria	c__Alphaproteobacteria	o__Sphingomonadales	f__Sphingomonadaceae	g__Novosphingobium	9	7	6	3	4	6	35
37173	k__Bacteria	p__Firmicutes	c__Bacilli	o__Lactobacillales	f__Lactobacillaceae	g__Lacticaseibacillus	0	0	0	0	0	2	2
37179	k__Bacteria	p__Firmicutes	c__Bacilli	o__Lactobacillales	f__Lactobacillaceae	g__Lacticaseibacillus	1	187	0	64	94	229	575
37182	k__Bacteria	p__Firmicutes	c__Bacilli	o__Lactobacillales	f__Lactobacillaceae	g__Lentilactobacillus	0	2	0	0	0	3	5
37217	k__Bacteria	p__Firmicutes	c__Bacilli	o__Lactobacillales	f__Lactobacillaceae	g__Leuconostoc	0	0	0	0	0	2	2
37230	k__Bacteria	p__Firmicutes	c__Bacilli	o__Lactobacillales	f__Lactobacillaceae	g__Lactobacillus	1	0	0	0	0	1	2
37259	k__Bacteria	p__Firmicutes	c__Bacilli	o__Lactobacillales	f__Lactobacillaceae	g__Lactobacillus	1	0	0	0	1	1	3
37260	k__Bacteria	p__Firmicutes	c__Bacilli	o__Lactobacillales	f__Lactobacillaceae	g__Lacticaseibacillus	0	1	0	0	0	2	3
37334	k__Bacteria	p__Firmicutes	c__Bacilli	o__Lactobacillales	f__Lactobacillaceae	g__Lactobacillus	0	1	0	0	0	1	2
37377	k__Bacteria	p__Firmicutes	c__Bacilli	o__Lactobacillales	f__Lactobacillaceae	g__Leuconostoc	1	0	0	0	0	1	2
37434	k__Bacteria	p__Firmicutes	c__Bacilli	o__Lactobacillales	f__Lactobacillaceae	g__Apilactobacillus	0	1	0	0	0	1	2
37437	k__Bacteria	p__Firmicutes	c__Bacilli	o__Lactobacillales	f__Lactobacillaceae	g__Lactobacillus	0	0	0	0	1	1	2
37446	k__Bacteria	p__Firmicutes	c__Bacilli	o__Lactobacillales	f__Lactobacillaceae	g__Lentilactobacillus	0	3	0	2	0	4	9
37451	k__Bacteria	p__Firmicutes	c__Bacilli	o__Lactobacillales	f__Lactobacillaceae	g__Lentilactobacillus	0	3	0	0	0	1	4
37513	k__Bacteria	p__Proteobacteria	c__Gammaproteobacteria	o__Enterobacterales	f__Erwiniaceae	g__Erwinia	0	0	0	0	0	2	2
37548	k__Bacteria	p__Firmicutes	c__Bacilli	o__Lactobacillales	f__Lactobacillaceae	g__Lacticaseibacillus	0	1	0	0	0	3	4
37566	k__Bacteria	p__Proteobacteria	c__Gammaproteobacteria	o__Enterobacterales	f__Erwiniaceae	g__Erwinia	1	5	5	1	0	10	22
37580	k__Bacteria	p__Firmicutes	c__Bacilli	o__Lactobacillales	f__Lactobacillaceae	g__Leuconostoc	0	0	0	0	0	2	2
37584	k__Bacteria	p__Firmicutes	c__Bacilli	o__Lactobacillales	f__Lactobacillaceae	g__Lactobacillus	1	0	0	0	0	1	2
37597	k__Bacteria	p__Proteobacteria	c__Alphaproteobacteria	o__Sphingomonadales	f__Sphingomonadaceae	g__Novosphingobium	4	2	0	0	0	2	8
37671	k__Bacteria	p__Firmicutes	c__Bacilli	o__Lactobacillales	f__Lactobacillaceae	g__Lentilactobacillus	0	2	0	1	1	1	5
37688	k__Bacteria	p__Firmicutes	c__Bacilli	o__Lactobacillales	f__Lactobacillaceae	g__Lentilactobacillus	0	2	0	0	0	1	3
37703	k__Bacteria	p__Proteobacteria	c__Alphaproteobacteria	o__Acetobacterales	f__Acetobacteraceae	g__Acetobacter	0	2	0	0	0	2	4
37731	k__Bacteria	p__Firmicutes	c__Bacilli	o__Lactobacillales	f__Lactobacillaceae	g__Lactobacillus	2	0	1	0	1	1	5
37756	k__Bacteria	p__Firmicutes	c__Bacilli	o__Lactobacillales	f__Lactobacillaceae	g__Lactobacillus	0	0	0	1	0	2	3
37764	k__Bacteria	p__Firmicutes	c__Bacilli	o__Lactobacillales	f__Lactobacillaceae	g__Lactobacillus	0	3	0	1	0	1	5
37765	k__Bacteria	p__Firmicutes	c__Bacilli	o__Lactobacillales	f__Lactobacillaceae	g__Leuconostoc	0	0	0	0	0	2	2
37834	k__Bacteria	p__Firmicutes	c__Bacilli	o__Lactobacillales	f__Streptococcaceae	g__Lactococcus	0	2	0	0	0	2	4
37860	k__Bacteria	p__Firmicutes	c__Bacilli	o__Lactobacillales	f__Lactobacillaceae	g__Lactobacillus	193	243	221	260	263	302	1482
37881	k__Bacteria	p__Proteobacteria	c__Gammaproteobacteria	o__Pseudomonadales	f__Moraxellaceae	g__Acinetobacter	1	158	0	0	0	134	293
37915	k__Bacteria	p__Firmicutes	c__Bacilli	o__Lactobacillales	f__Lactobacillaceae	g__Lactobacillus	0	0	1	0	0	1	2
37930	k__Bacteria	p__Firmicutes	c__Bacilli	o__Lactobacillales	f__Lactobacillaceae	g__Lactobacillus	0	1	0	0	0	1	2
37932	k__Bacteria	p__Firmicutes	c__Bacilli	o__Lactobacillales	f__Lactobacillaceae	g__Lactobacillus	0	17	1	2	2	16	38
37980	k__Bacteria	p__Firmicutes	c__Bacilli	o__Lactobacillales	f__Lactobacillaceae	g__Lactobacillus	1	0	0	1	0	1	3
37982	k__Bacteria	p__Proteobacteria	c__Alphaproteobacteria	o__Acetobacterales	f__Acetobacteraceae	g__Acetobacter	0	47	0	1	3	24	75
37986	k__Bacteria	p__Firmicutes	c__Bacilli	o__Lactobacillales	f__Lactobacillaceae	g__Leuconostoc	0	1	1	0	1	2	5
38000	k__Bacteria	p__Firmicutes	c__Bacilli	o__Lactobacillales	f__Lactobacillaceae	g__Lactobacillus	0	6	0	1	2	6	15
38061	k__Bacteria	p__Proteobacteria	c__Alphaproteobacteria	o__Sphingomonadales	f__Sphingomonadaceae	g__Novosphingobium	1	0	0	0	0	1	2
38247	k__Bacteria	p__Firmicutes	c__Bacilli	o__Lactobacillales	f__Lactobacillaceae	g__Latilactobacillus	0	0	0	0	0	4	4
38288	k__Bacteria	p__Firmicutes	c__Bacilli	o__Lactobacillales	f__Lactobacillaceae	g__Lentilactobacillus	0	0	0	0	0	2	2
38296	k__Bacteria	p__Firmicutes	c__Bacilli	o__Lactobacillales	f__Lactobacillaceae	g__Leuconostoc	0	0	1	1	1	2	5
38298	k__Bacteria	p__Firmicutes	c__Bacilli	o__Lactobacillales	f__Lactobacillaceae	g__Lactobacillus	0	1	0	0	0	2	3
38300	k__Bacteria	p__Firmicutes	c__Bacilli	o__Lactobacillales	f__Lactobacillaceae	g__Leuconostoc	0	0	1	0	0	1	2
38365	k__Bacteria	p__Firmicutes	c__Bacilli	o__Lactobacillales	f__Lactobacillaceae	g__Lactobacillus	0	0	1	0	0	1	2
38372	k__Bacteria	p__Firmicutes	c__Bacilli	o__Lactobacillales	f__Lactobacillaceae	g__Lentilactobacillus	0	1	0	0	0	1	2
38411	k__Bacteria	p__Firmicutes	c__Bacilli	o__Lactobacillales	f__Lactobacillaceae	g__Lentilactobacillus	0	0	0	0	0	2	2
38429	k__Bacteria	p__Firmicutes	c__Bacilli	o__Lactobacillales	f__Lactobacillaceae	g__Lentilactobacillus	0	1	0	0	1	2	4
38438	k__Bacteria	p__Firmicutes	c__Bacilli	o__Lactobacillales	f__Lactobacillaceae	g__Lentilactobacillus	0	0	0	0	0	2	2
38470	k__Bacteria	p__Firmicutes	c__Bacilli	o__Lactobacillales	f__Lactobacillaceae	g__Lactobacillus	1	1	0	0	0	1	3
38497	k__Bacteria	p__Firmicutes	c__Bacilli	o__Lactobacillales	f__Lactobacillaceae	g__Lentilactobacillus	0	0	0	0	0	2	2
38502	k__Bacteria	p__Proteobacteria	c__Alphaproteobacteria	o__Acetobacterales	f__Acetobacteraceae	g__Acetobacter	0	28	0	4	1	26	59
38509	k__Bacteria	p__Firmicutes	c__Bacilli	o__Lactobacillales	f__Lactobacillaceae	g__Lentilactobacillus	0	0	0	0	0	2	2
38521	k__Bacteria	p__Proteobacteria	c__Alphaproteobacteria	o__Acetobacterales	f__Acetobacteraceae	g__Acetobacter	0	1	0	0	0	1	2
38557	k__Bacteria	p__Firmicutes	c__Bacilli	o__Lactobacillales	f__Lactobacillaceae	g__Lentilactobacillus	0	1	0	0	0	1	2
38566	k__Bacteria	p__Firmicutes	c__Bacilli	o__Lactobacillales	f__Streptococcaceae	g__Lactococcus	0	0	0	1	0	1	2
38580	k__Bacteria	p__Firmicutes	c__Bacilli	o__Lactobacillales	f__Lactobacillaceae	g__Leuconostoc	1	0	1	0	0	1	3
38628	k__Bacteria	p__Firmicutes	c__Bacilli	o__Lactobacillales	f__Lactobacillaceae	g__Lentilactobacillus	0	0	0	0	1	1	2
38629	k__Bacteria	p__Proteobacteria	c__Alphaproteobacteria	o__Sphingomonadales	f__Sphingomonadaceae	g__Novosphingobium	0	0	1	0	0	1	2
38635	k__Bacteria	p__Proteobacteria	c__Alphaproteobacteria	o__Acetobacterales	f__Acetobacteraceae	g__Acetobacter	0	0	0	0	0	4	4
38664	k__Bacteria	p__Firmicutes	c__Bacilli	o__Lactobacillales	f__Lactobacillaceae	g__Latilactobacillus	0	0	0	0	0	3	3
38708	k__Bacteria	p__Firmicutes	c__Bacilli	o__Lactobacillales	f__Streptococcaceae	g__Lactococcus	0	0	0	1	0	1	2
38744	k__Bacteria	p__Firmicutes	c__Bacilli	o__Lactobacillales	f__Lactobacillaceae	g__Lactobacillus	0	1	0	0	0	1	2
38779	k__Bacteria	p__Firmicutes	c__Bacilli	o__Lactobacillales	f__Lactobacillaceae	g__Latilactobacillus	0	0	1	0	0	2	3
38789	k__Bacteria	p__Firmicutes	c__Bacilli	o__Lactobacillales	f__Lactobacillaceae	g__Lentilactobacillus	0	0	0	0	1	1	2
38828	k__Bacteria	p__Firmicutes	c__Bacilli	o__Lactobacillales	f__Lactobacillaceae	g__Latilactobacillus	2	0	0	3	1	2	8
38863	k__Bacteria	p__Proteobacteria	c__Alphaproteobacteria	o__Sphingomonadales	f__Sphingomonadaceae	g__Sphingomonas	0	6	1	0	0	6	13
38874	k__Bacteria	p__Firmicutes	c__Bacilli	o__Lactobacillales	f__Lactobacillaceae	g__Lactobacillus	1	0	0	0	0	2	3
38929	k__Bacteria	p__Firmicutes	c__Bacilli	o__Lactobacillales	f__Lactobacillaceae	g__Lentilactobacillus	1	0	0	0	0	1	2
38953	k__Bacteria	p__Proteobacteria	c__Gammaproteobacteria	o__Enterobacterales	f__Erwiniaceae	g__Erwinia	1	1	3	1	0	3	9
38967	k__Bacteria	p__Proteobacteria	c__Alphaproteobacteria	o__Acetobacterales	f__Acetobacteraceae	g__Acetobacter	0	4	0	1	0	6	11
39103	k__Bacteria	p__Proteobacteria	c__Alphaproteobacteria	o__Acetobacterales	f__Acetobacteraceae	g__Acetobacter	0	4	0	0	0	6	10
39140	k__Bacteria	p__Firmicutes	c__Bacilli	o__Lactobacillales	f__Lactobacillaceae	g__Leuconostoc	0	1	0	0	0	2	3
39144	k__Bacteria	p__Firmicutes	c__Bacilli	o__Bacillales	f__Bacillaceae	g__Ornithinibacillus	1	1	0	0	1	1	4
39153	k__Bacteria	p__Firmicutes	c__Bacilli	o__Lactobacillales	f__Lactobacillaceae	g__Leuconostoc	1	3	0	0	0	1	5
39193	k__Bacteria	p__Firmicutes	c__Bacilli	o__Lactobacillales	f__Lactobacillaceae	g__Lactobacillus	0	0	0	0	0	2	2
39385	k__Bacteria	p__Firmicutes	c__Bacilli	o__Lactobacillales	f__Lactobacillaceae	g__Lactobacillus	0	1	0	0	0	1	2
39419	k__Bacteria	p__Proteobacteria	c__Gammaproteobacteria	o__Pseudomonadales	f__Moraxellaceae	g__Acinetobacter	1	1	0	0	0	1	3
39451	k__Bacteria	p__Proteobacteria	c__Alphaproteobacteria	o__Acetobacterales	f__Acetobacteraceae	g__Acetobacter	0	2	0	0	0	2	4
39508	k__Bacteria	p__Firmicutes	c__Bacilli	o__Lactobacillales	f__Streptococcaceae	g__Lactococcus	0	1	0	1	0	0	2
39570	k__Bacteria	p__Firmicutes	c__Bacilli	o__Lactobacillales	f__Lactobacillaceae	g__Lactobacillus	0	2	0	0	0	0	2
39662	k__Bacteria	p__Firmicutes	c__Bacilli	o__Lactobacillales	f__Lactobacillaceae	g__Levilactobacillus	0	3	0	0	0	0	3
39696	k__Bacteria	p__Firmicutes	c__Bacilli	o__Lactobacillales	f__Lactobacillaceae	g__Leuconostoc	0	3	0	0	0	2	5
39698	k__Bacteria	p__Firmicutes	c__Bacilli	o__Lactobacillales	f__Lactobacillaceae	g__Lentilactobacillus	0	3	0	0	0	2	5
39720	k__Bacteria	p__Firmicutes	c__Bacilli	o__Lactobacillales	f__Lactobacillaceae	g__Leuconostoc	0	1	0	0	0	1	2
39721	k__Bacteria	p__Firmicutes	c__Bacilli	o__Lactobacillales	f__Lactobacillaceae	g__Leuconostoc	2	1	0	0	0	0	3
39790	k__Bacteria	p__Firmicutes	c__Bacilli	o__Lactobacillales	f__Lactobacillaceae	g__Lactobacillus	1	2	0	1	0	0	4
39841	k__Bacteria	p__Proteobacteria	c__Alphaproteobacteria	o__Acetobacterales	f__Acetobacteraceae	g__Acetobacter	0	28	1	2	2	15	48
39897	k__Bacteria	p__Firmicutes	c__Bacilli	o__Lactobacillales	f__Lactobacillaceae	g__Lactobacillus	0	2	0	0	0	0	2
39940	k__Bacteria	p__Proteobacteria	c__Gammaproteobacteria	o__Pseudomonadales	f__Moraxellaceae	g__Acinetobacter	2	2	1	0	0	1	6
39950	k__Bacteria	p__Firmicutes	c__Bacilli	o__Lactobacillales	f__Lactobacillaceae	g__Lentilactobacillus	0	2	0	0	0	0	2
39966	k__Bacteria	p__Firmicutes	c__Bacilli	o__Lactobacillales	f__Lactobacillaceae	g__Leuconostoc	0	1	0	0	0	2	3
39983	k__Bacteria	p__Firmicutes	c__Bacilli	o__Lactobacillales	f__Lactobacillaceae	g__Lacticaseibacillus	0	5	0	0	0	0	5
40008	k__Bacteria	p__Firmicutes	c__Bacilli	o__Lactobacillales	f__Lactobacillaceae	g__Lactobacillus	0	1	1	0	1	1	4
40075	k__Bacteria	p__Firmicutes	c__Bacilli	o__Lactobacillales	f__Lactobacillaceae	g__Latilactobacillus	0	1	0	0	0	1	2
40079	k__Bacteria	p__Firmicutes	c__Bacilli	o__Lactobacillales	f__Lactobacillaceae	g__Lactobacillus	0	1	0	0	0	1	2
40081	k__Bacteria	p__Firmicutes	c__Bacilli	o__Lactobacillales	f__Lactobacillaceae	g__Lactobacillus	0	2	0	2	4	0	8
40083	k__Bacteria	p__Firmicutes	c__Bacilli	o__Lactobacillales	f__Lactobacillaceae	g__Lactobacillus	0	1	0	0	1	0	2
40147	k__Bacteria	p__Proteobacteria	c__Alphaproteobacteria	o__Acetobacterales	f__Acetobacteraceae	g__Acetobacter	0	7	0	1	1	3	12
40233	k__Bacteria	p__Firmicutes	c__Bacilli	o__Lactobacillales	f__Lactobacillaceae	g__Leuconostoc	0	1	0	0	1	0	2
40249	k__Bacteria	p__Firmicutes	c__Bacilli	o__Lactobacillales	f__Lactobacillaceae	g__Leuconostoc	0	1	0	0	1	0	2
40271	k__Bacteria	p__Firmicutes	c__Bacilli	o__Lactobacillales	f__Lactobacillaceae	g__Latilactobacillus	0	1	0	0	0	1	2
40278	k__Bacteria	p__Firmicutes	c__Bacilli	o__Lactobacillales	f__Lactobacillaceae	g__Lentilactobacillus	0	1	0	0	1	0	2
40300	k__Bacteria	p__Proteobacteria	c__Gammaproteobacteria	o__Burkholderiales	f__Oxalobacteraceae	g__Massilia	0	3	0	2	0	6	11
40389	k__Bacteria	p__Proteobacteria	c__Gammaproteobacteria	o__Pseudomonadales	f__Moraxellaceae	g__Acinetobacter	1	1	0	0	0	0	2
40393	k__Bacteria	p__Proteobacteria	c__Alphaproteobacteria	o__Acetobacterales	f__Acetobacteraceae	g__Komagataeibacter	12	181	11	9	13	157	383
40400	k__Bacteria	p__Firmicutes	c__Bacilli	o__Lactobacillales	f__Lactobacillaceae	g__Lactobacillus	0	1	0	0	1	0	2
40401	k__Bacteria	p__Firmicutes	c__Bacilli	o__Lactobacillales	f__Lactobacillaceae	g__Leuconostoc	1	1	0	1	0	0	3
40455	k__Bacteria	p__Actinobacteriota	c__Actinobacteria	o__Bifidobacteriales	f__Bifidobacteriaceae	g__Bifidobacterium	0	2	0	0	0	0	2
40500	k__Bacteria	p__Proteobacteria	c__Alphaproteobacteria	o__Sphingomonadales	f__Sphingomonadaceae	g__Novosphingobium	1	1	0	0	0	0	2
40551	k__Bacteria	p__Firmicutes	c__Bacilli	o__Lactobacillales	f__Lactobacillaceae	g__Lentilactobacillus	0	1	0	0	1	1	3
40558	k__Bacteria	p__Firmicutes	c__Bacilli	o__Lactobacillales	f__Lactobacillaceae	g__Fructilactobacillus	0	3	0	0	0	2	5
40573	k__Bacteria	p__Firmicutes	c__Bacilli	o__Lactobacillales	f__Lactobacillaceae	g__Lentilactobacillus	0	1	0	0	0	1	2
40580	k__Bacteria	p__Firmicutes	c__Bacilli	o__Lactobacillales	f__Lactobacillaceae	g__Latilactobacillus	0	1	0	1	0	1	3
40593	k__Bacteria	p__Firmicutes	c__Bacilli	o__Lactobacillales	f__Lactobacillaceae	g__Leuconostoc	0	1	0	0	0	1	2
40655	k__Bacteria	p__Proteobacteria	c__Alphaproteobacteria	o__Acetobacterales	f__Acetobacteraceae	g__Acetobacter	0	1	0	0	1	0	2
40726	k__Bacteria	p__Firmicutes	c__Bacilli	o__Lactobacillales	f__Lactobacillaceae	g__Lactobacillus	1	1	0	1	0	0	3
40768	k__Bacteria	p__Firmicutes	c__Bacilli	o__Lactobacillales	f__Lactobacillaceae	g__Leuconostoc	0	1	0	0	0	1	2
40784	k__Bacteria	p__Firmicutes	c__Bacilli	o__Lactobacillales	f__Lactobacillaceae	g__Lentilactobacillus	0	3	0	0	1	3	7
40840	k__Bacteria	p__Firmicutes	c__Bacilli	o__Lactobacillales	f__Lactobacillaceae	g__Liquorilactobacillus	0	1	0	0	1	0	2
40919	k__Bacteria	p__Firmicutes	c__Bacilli	o__Lactobacillales	f__Lactobacillaceae	g__Lacticaseibacillus	0	1	0	0	1	0	2
40929	k__Bacteria	p__Firmicutes	c__Bacilli	o__Lactobacillales	f__Lactobacillaceae	g__Lactobacillus	0	2	0	0	0	0	2
40949	k__Bacteria	p__Firmicutes	c__Bacilli	o__Lactobacillales	f__Lactobacillaceae	g__Lactobacillus	0	1	0	1	0	0	2
40967	k__Bacteria	p__Firmicutes	c__Bacilli	o__Lactobacillales	f__Lactobacillaceae	g__Limosilactobacillus	0	2	0	0	0	0	2
40976	k__Bacteria	p__Firmicutes	c__Bacilli	o__Lactobacillales	f__Lactobacillaceae	g__Lentilactobacillus	0	2	0	0	0	0	2
41019	k__Bacteria	p__Firmicutes	c__Bacilli	o__Lactobacillales	f__Lactobacillaceae	g__Lentilactobacillus	0	3	0	1	0	1	5
41043	k__Bacteria	p__Firmicutes	c__Bacilli	o__Lactobacillales	f__Lactobacillaceae	g__Lactobacillus	0	1	0	0	1	0	2
41156	k__Bacteria	p__Firmicutes	c__Bacilli	o__Lactobacillales	f__Lactobacillaceae	g__Leuconostoc	1	1	0	0	0	0	2
41204	k__Bacteria	p__Proteobacteria	c__Alphaproteobacteria	o__Sphingomonadales	f__Sphingomonadaceae	g__Sphingomonas	0	2	0	3	3	1	9
41214	k__Bacteria	p__Firmicutes	c__Bacilli	o__Lactobacillales	f__Lactobacillaceae	g__Leuconostoc	0	1	0	0	0	1	2
41226	k__Bacteria	p__Firmicutes	c__Bacilli	o__Lactobacillales	f__Lactobacillaceae	g__Leuconostoc	1	1	0	0	0	0	2
41257	k__Bacteria	p__Firmicutes	c__Bacilli	o__Lactobacillales	f__Lactobacillaceae	g__Lactobacillus	0	1	0	0	0	1	2
41305	k__Bacteria	p__Firmicutes	c__Bacilli	o__Lactobacillales	f__Lactobacillaceae	g__Leuconostoc	0	1	2	0	0	0	3
41344	k__Bacteria	p__Proteobacteria	c__Alphaproteobacteria	o__Sphingomonadales	f__Sphingomonadaceae	g__Novosphingobium	0	2	0	0	0	0	2
41374	k__Bacteria	p__Firmicutes	c__Bacilli	o__Lactobacillales	f__Lactobacillaceae	g__Leuconostoc	0	3	0	0	0	1	4
41411	k__Bacteria	p__Firmicutes	c__Bacilli	o__Lactobacillales	f__Lactobacillaceae	g__Lactobacillus	0	1	0	0	1	0	2
41436	k__Bacteria	p__Firmicutes	c__Bacilli	o__Lactobacillales	f__Lactobacillaceae	g__Lactobacillus	0	2	0	0	0	0	2
41506	k__Bacteria	p__Proteobacteria	c__Alphaproteobacteria	o__Acetobacterales	f__Acetobacteraceae	g__Acetobacter	0	2	0	0	0	0	2
41532	k__Bacteria	p__Firmicutes	c__Bacilli	o__Lactobacillales	f__Lactobacillaceae	g__Lactobacillus	0	1	0	2	0	0	3
41549	k__Bacteria	p__Firmicutes	c__Bacilli	o__Lactobacillales	f__Lactobacillaceae	g__Lactobacillus	0	1	0	1	0	0	2
41623	k__Bacteria	p__Firmicutes	c__Bacilli	o__Lactobacillales	f__Lactobacillaceae	g__Lactobacillus	0	2	0	0	0	0	2
41722	k__Bacteria	p__Firmicutes	c__Bacilli	o__Lactobacillales	f__Lactobacillaceae	g__Lacticaseibacillus	0	1	0	0	0	1	2
41777	k__Bacteria	p__Firmicutes	c__Bacilli	o__Lactobacillales	f__Lactobacillaceae	g__Lactobacillus	0	4	0	0	0	0	4
41780	k__Bacteria	p__Firmicutes	c__Bacilli	o__Lactobacillales	f__Lactobacillaceae	g__Lentilactobacillus	0	2	0	0	0	0	2
41816	k__Bacteria	p__Firmicutes	c__Bacilli	o__Lactobacillales	f__Lactobacillaceae	g__Lactobacillus	1	1	0	0	0	0	2
41823	k__Bacteria	p__Firmicutes	c__Bacilli	o__Lactobacillales	f__Lactobacillaceae	g__Leuconostoc	0	1	1	0	0	0	2
41856	k__Bacteria	p__Firmicutes	c__Bacilli	o__Lactobacillales	f__Lactobacillaceae	g__Leuconostoc	0	1	0	0	0	1	2
41866	k__Bacteria	p__Firmicutes	c__Bacilli	o__Lactobacillales	f__Lactobacillaceae	g__Lactobacillus	0	1	0	0	1	0	2
41928	k__Bacteria	p__Firmicutes	c__Bacilli	o__Lactobacillales	f__Lactobacillaceae	g__Lactobacillus	0	1	0	1	0	3	5
41985	k__Bacteria	p__Firmicutes	c__Bacilli	o__Lactobacillales	f__Lactobacillaceae	g__Leuconostoc	0	1	1	0	0	0	2
42002	k__Bacteria	p__Firmicutes	c__Bacilli	o__Lactobacillales	f__Lactobacillaceae	g__Levilactobacillus	1	0	2	0	0	0	3
42006	k__Bacteria	p__Firmicutes	c__Bacilli	o__Lactobacillales	f__Lactobacillaceae	g__Lactobacillus	4	0	7	3	1	1	16
42009	k__Bacteria	p__Proteobacteria	c__Alphaproteobacteria	o__Acetobacterales	f__Acetobacteraceae	g__Acetobacter	20	16	25	10	8	16	95
42026	k__Bacteria	p__Proteobacteria	c__Gammaproteobacteria	o__Pseudomonadales	f__Moraxellaceae	g__Acinetobacter	7	0	9	3	1	1	21
42034	k__Bacteria	p__Firmicutes	c__Bacilli	o__Lactobacillales	f__Lactobacillaceae	g__Lactobacillus	1	0	1	0	0	0	2
42055	k__Bacteria	p__Firmicutes	c__Bacilli	o__Lactobacillales	f__Lactobacillaceae	g__Leuconostoc	2	0	6	2	2	1	13
42073	k__Bacteria	p__Firmicutes	c__Bacilli	o__Lactobacillales	f__Lactobacillaceae	g__Lactobacillus	2	1	2	3	1	4	13
42081	k__Bacteria	p__Proteobacteria	c__Gammaproteobacteria	o__Pseudomonadales	f__Moraxellaceae	g__Acinetobacter	8	1	6	1	2	0	18
42101	k__Bacteria	p__Firmicutes	c__Bacilli	o__Lactobacillales	f__Lactobacillaceae	g__Liquorilactobacillus	18	0	22	4	7	0	51
42158	k__Bacteria	p__Proteobacteria	c__Alphaproteobacteria	o__Sphingomonadales	f__Sphingomonadaceae	g__Stakelama	84	20	54	103	100	18	379
42166	k__Bacteria	p__Firmicutes	c__Bacilli	o__Lactobacillales	f__Lactobacillaceae	g__Lactobacillus	2	1	3	1	4	2	13
42186	k__Bacteria	p__Proteobacteria	c__Alphaproteobacteria	o__Sphingomonadales	f__Sphingomonadaceae	g__Novosphingobium	1	0	1	0	0	0	2
42189	k__Bacteria	p__Firmicutes	c__Bacilli	o__Lactobacillales	f__Lactobacillaceae	g__Liquorilactobacillus	188	56	136	71	67	54	572
42240	k__Bacteria	p__Firmicutes	c__Bacilli	o__Lactobacillales	f__Lactobacillaceae	g__Lactobacillus	9	0	4	3	5	2	23
42280	k__Bacteria	p__Firmicutes	c__Bacilli	o__Lactobacillales	f__Lactobacillaceae	g__Lactobacillus	1	1	1	1	0	0	4
42294	k__Bacteria	p__Firmicutes	c__Bacilli	o__Lactobacillales	f__Streptococcaceae	g__Lactococcus	2	2	1	0	1	4	10
42344	k__Bacteria	p__Firmicutes	c__Bacilli	o__Lactobacillales	f__Lactobacillaceae	g__Lactobacillus	0	0	1	0	0	2	3
42358	k__Bacteria	p__Campylobacterota	c__Campylobacteria	o__Campylobacterales	f__Campylobacteraceae	g__Campylobacter	1	0	1	0	0	0	2
42378	k__Bacteria	p__Bacteroidota	c__Bacteroidia	o__Chitinophagales	f__Chitinophagaceae	g__Taibaiella	0	0	3	0	0	0	3
42382	k__Bacteria	p__Proteobacteria	c__Alphaproteobacteria	o__Sphingomonadales	f__Sphingomonadaceae	g__Novosphingobium	1	2	5	1	4	2	15
42394	k__Bacteria	p__Firmicutes	c__Bacilli	o__Lactobacillales	f__Lactobacillaceae	g__Leuconostoc	207	9	165	24	13	15	433
42410	k__Bacteria	p__Firmicutes	c__Bacilli	o__Lactobacillales	f__Lactobacillaceae	g__Liquorilactobacillus	0	0	2	0	1	0	3
42471	k__Bacteria	p__Cyanobacteria	c__Cyanobacteriia	o__Phormidesmiales	f__Nodosilineaceae	g__Leptolyngbya_PCC-6406	1	0	1	1	0	0	3
42496	k__Bacteria	p__Firmicutes	c__Bacilli	o__Lactobacillales	f__Lactobacillaceae	g__Lactobacillus	216	233	195	120	86	218	1068
42513	k__Bacteria	p__Proteobacteria	c__Gammaproteobacteria	o__Pseudomonadales	f__Marinobacteraceae	g__Marinobacter	0	0	3	0	0	0	3
42539	k__Bacteria	p__Proteobacteria	c__Gammaproteobacteria	o__Pseudomonadales	f__Moraxellaceae	g__Acinetobacter	1	0	1	1	0	1	4
42638	k__Bacteria	p__Firmicutes	c__Bacilli	o__Lactobacillales	f__Lactobacillaceae	g__Ligilactobacillus	249	82	226	46	39	68	710
42673	k__Bacteria	p__Firmicutes	c__Bacilli	o__Lactobacillales	f__Lactobacillaceae	g__Leuconostoc	385	303	288	56	50	358	1440
42708	k__Bacteria	p__Proteobacteria	c__Alphaproteobacteria	o__Sphingomonadales	f__Sphingomonadaceae	g__Sphingobium	1	0	1	1	0	0	3
42867	k__Bacteria	p__Proteobacteria	c__Gammaproteobacteria	o__Pseudomonadales	f__Moraxellaceae	g__Acinetobacter	5	0	2	0	2	1	10
43045	k__Bacteria	p__Firmicutes	c__Bacilli	o__Lactobacillales	f__Lactobacillaceae	g__Latilactobacillus	0	0	1	1	0	0	2
43233	k__Bacteria	p__Firmicutes	c__Bacilli	o__Lactobacillales	f__Lactobacillaceae	g__Lactobacillus	15	4	6	8	11	2	46
43240	k__Bacteria	p__Firmicutes	c__Bacilli	o__Lactobacillales	f__Lactobacillaceae	g__Liquorilactobacillus	1	0	4	1	1	0	7
43242	k__Bacteria	p__Firmicutes	c__Bacilli	o__Lactobacillales	f__Lactobacillaceae	g__Leuconostoc	1	2	1	1	0	1	6
43244	k__Bacteria	p__Proteobacteria	c__Gammaproteobacteria	o__Pseudomonadales	f__Moraxellaceae	g__Acinetobacter	6	2	18	1	3	1	31
43247	k__Bacteria	p__Proteobacteria	c__Alphaproteobacteria	o__Sphingomonadales	f__Sphingomonadaceae	g__Novosphingobium	0	0	1	0	1	0	2
43248	k__Bacteria	p__Firmicutes	c__Bacilli	o__Lactobacillales	f__Lactobacillaceae	g__Lactobacillus	14	11	16	25	23	11	100
43264	k__Bacteria	p__Proteobacteria	c__Alphaproteobacteria	o__Acetobacterales	f__Acetobacteraceae	g__Asaia	0	2	1	0	0	2	5
43292	k__Bacteria	p__Firmicutes	c__Bacilli	o__Lactobacillales	f__Streptococcaceae	g__Lactococcus	16	13	25	21	18	11	104
43320	k__Bacteria	p__Firmicutes	c__Bacilli	o__Lactobacillales	f__Lactobacillaceae	g__Lactobacillus	0	0	1	0	1	0	2
43372	k__Bacteria	p__Proteobacteria	c__Gammaproteobacteria	o__Pseudomonadales	f__Moraxellaceae	g__Acinetobacter	2	0	3	0	0	0	5
43402	k__Bacteria	p__Proteobacteria	c__Alphaproteobacteria	o__Sphingomonadales	f__Sphingomonadaceae	g__Novosphingobium	3	0	4	2	0	0	9
43477	k__Bacteria	p__Firmicutes	c__Clostridia	o__Lachnospirales	f__Lachnospiraceae	g__Anaerosporobacter	2	0	0	0	0	0	2
43479	k__Bacteria	p__Proteobacteria	c__Alphaproteobacteria	o__Sphingomonadales	f__Sphingomonadaceae	g__Novosphingobium	3	0	2	0	2	0	7
43547	k__Bacteria	p__Firmicutes	c__Bacilli	o__Lactobacillales	f__Lactobacillaceae	g__Leuconostoc	13	5	10	6	7	3	44
43550	k__Bacteria	p__Proteobacteria	c__Alphaproteobacteria	o__Sphingomonadales	f__Sphingomonadaceae	g__Novosphingobium	1	0	1	0	0	0	2
43556	k__Bacteria	p__Actinobacteriota	c__Acidimicrobiia	o__Actinomarinales	f__	g__unclassified	1	0	1	0	0	0	2
43568	k__Bacteria	p__Proteobacteria	c__Alphaproteobacteria	o__Sphingomonadales	f__Sphingomonadaceae	g__Novosphingobium	2	0	0	0	0	1	3
43643	k__Bacteria	p__Proteobacteria	c__Alphaproteobacteria	o__Acetobacterales	f__Acetobacteraceae	g__Acetobacter	28	0	16	0	0	0	44
43667	k__Bacteria	p__Firmicutes	c__Bacilli	o__Lactobacillales	f__Lactobacillaceae	g__Levilactobacillus	2	0	0	0	0	1	3
43704	k__Bacteria	p__Firmicutes	c__Bacilli	o__Lactobacillales	f__Lactobacillaceae	g__Leuconostoc	4	0	1	1	0	1	7
43712	k__Bacteria	p__Firmicutes	c__Bacilli	o__Lactobacillales	f__Streptococcaceae	g__Lactococcus	2	0	1	7	2	1	13
43793	k__Bacteria	p__Firmicutes	c__Bacilli	o__Lactobacillales	f__Lactobacillaceae	g__Lactobacillus	1	1	0	0	0	0	2
43889	k__Bacteria	p__Firmicutes	c__Bacilli	o__Lactobacillales	f__Lactobacillaceae	g__Lactobacillus	2	0	0	0	0	0	2
43958	k__Bacteria	p__Proteobacteria	c__Gammaproteobacteria	o__Pseudomonadales	f__Moraxellaceae	g__Acinetobacter	2	0	1	0	0	0	3
43963	k__Bacteria	p__Proteobacteria	c__Alphaproteobacteria	o__Sphingomonadales	f__Sphingomonadaceae	g__Novosphingobium	3	0	1	3	5	1	13
44031	k__Bacteria	p__Firmicutes	c__Bacilli	o__Lactobacillales	f__Streptococcaceae	g__Lactococcus	1	1	0	0	0	0	2
44113	k__Bacteria	p__Proteobacteria	c__Gammaproteobacteria	o__Enterobacterales	f__Enterobacteriaceae	g__Raoultella	10	0	10	3	1	0	24
44126	k__Bacteria	p__Firmicutes	c__Bacilli	o__Bacillales	f__Bacillaceae	g__Ornithinibacillus	10	12	8	5	4	9	48
44206	k__Bacteria	p__Firmicutes	c__Bacilli	o__Lactobacillales	f__Lactobacillaceae	g__Leuconostoc	107	71	75	19	11	88	371
44236	k__Bacteria	p__Firmicutes	c__Bacilli	o__Lactobacillales	f__Lactobacillaceae	g__Lactobacillus	1	0	0	0	1	0	2
44244	k__Bacteria	p__Proteobacteria	c__Alphaproteobacteria	o__Sphingomonadales	f__Sphingomonadaceae	g__Novosphingobium	8	0	4	5	4	0	21
44364	k__Bacteria	p__Firmicutes	c__Bacilli	o__Lactobacillales	f__Lactobacillaceae	g__Liquorilactobacillus	2	0	1	0	1	0	4
44449	k__Bacteria	p__Proteobacteria	c__Alphaproteobacteria	o__Acetobacterales	f__Acetobacteraceae	g__Gluconobacter	17	37	15	7	7	39	122
44511	k__Bacteria	p__Firmicutes	c__Bacilli	o__Lactobacillales	f__Lactobacillaceae	g__Liquorilactobacillus	475	17	454	236	262	18	1462
44512	k__Bacteria	p__Firmicutes	c__Bacilli	o__Lactobacillales	f__Lactobacillaceae	g__Liquorilactobacillus	4	0	9	0	6	0	19
44523	k__Bacteria	p__Proteobacteria	c__Gammaproteobacteria	o__Pseudomonadales	f__Moraxellaceae	g__Acinetobacter	1	0	0	0	1	1	3
44598	k__Bacteria	p__Firmicutes	c__Bacilli	o__Lactobacillales	f__Lactobacillaceae	g__Lactobacillus	2	1	0	1	6	2	12
44608	k__Bacteria	p__Firmicutes	c__Bacilli	o__Lactobacillales	f__Lactobacillaceae	g__Leuconostoc	531	570	488	337	208	638	2772
44751	k__Bacteria	p__Firmicutes	c__Bacilli	o__Lactobacillales	f__Lactobacillaceae	g__Liquorilactobacillus	1	0	2	1	1	0	5
44950	k__Bacteria	p__Proteobacteria	c__Gammaproteobacteria	o__Pseudomonadales	f__Moraxellaceae	g__Acinetobacter	5	1	3	3	2	0	14
45006	k__Bacteria	p__Proteobacteria	c__Alphaproteobacteria	o__Sphingomonadales	f__Sphingomonadaceae	g__Novosphingobium	1	0	1	0	0	0	2
45074	k__Bacteria	p__Firmicutes	c__Bacilli	o__Lactobacillales	f__Lactobacillaceae	g__Leuconostoc	0	1	0	1	1	0	3
45187	k__Bacteria	p__Proteobacteria	c__Alphaproteobacteria	o__Sphingomonadales	f__Sphingomonadaceae	g__Novosphingobium	47	29	24	21	38	36	195
45188	k__Bacteria	p__Firmicutes	c__Bacilli	o__Lactobacillales	f__Lactobacillaceae	g__Lactobacillus	2	0	0	1	0	0	3
45238	k__Bacteria	p__Firmicutes	c__Bacilli	o__Lactobacillales	f__Lactobacillaceae	g__Ligilactobacillus	0	0	0	1	0	1	2
45251	k__Bacteria	p__Firmicutes	c__Bacilli	o__Lactobacillales	f__Lactobacillaceae	g__Lacticaseibacillus	1	213	1	129	121	220	685
45287	k__Bacteria	p__Firmicutes	c__Bacilli	o__Lactobacillales	f__Streptococcaceae	g__Lactococcus	0	0	0	1	1	0	2
45339	k__Bacteria	p__Firmicutes	c__Bacilli	o__Lactobacillales	f__Lactobacillaceae	g__Lactobacillus	3	2	2	6	5	1	19
45419	k__Bacteria	p__Firmicutes	c__Bacilli	o__Lactobacillales	f__Lactobacillaceae	g__Leuconostoc	0	0	0	2	1	1	4
45425	k__Bacteria	p__Firmicutes	c__Bacilli	o__Lactobacillales	f__Lactobacillaceae	g__Lactobacillus	0	0	0	2	1	0	3
45479	k__Bacteria	p__Firmicutes	c__Bacilli	o__Lactobacillales	f__Streptococcaceae	g__Lactococcus	0	0	0	2	0	0	2
45523	k__Bacteria	p__Proteobacteria	c__Gammaproteobacteria	o__Enterobacterales	f__Morganellaceae	g__Providencia	1	0	0	1	0	0	2
45537	k__Bacteria	p__Proteobacteria	c__Alphaproteobacteria	o__Acetobacterales	f__Acetobacteraceae	g__Acetobacter	0	0	0	2	0	0	2
45541	k__Bacteria	p__Firmicutes	c__Bacilli	o__Lactobacillales	f__Lactobacillaceae	g__Lacticaseibacillus	1	564	0	222	237	596	1620
45691	k__Bacteria	p__Proteobacteria	c__Alphaproteobacteria	o__Sphingomonadales	f__Sphingomonadaceae	g__Sphingomonas	0	0	0	2	0	0	2
45706	k__Bacteria	p__Proteobacteria	c__Alphaproteobacteria	o__Sphingomonadales	f__Sphingomonadaceae	g__Sphingomonas	1	0	1	1	2	0	5
45760	k__Bacteria	p__Firmicutes	c__Bacilli	o__Lactobacillales	f__Lactobacillaceae	g__Lactobacillus	0	1	0	1	0	0	2
45763	k__Bacteria	p__Firmicutes	c__Bacilli	o__Lactobacillales	f__Lactobacillaceae	g__Lactobacillus	18	162	16	145	142	207	690
45790	k__Bacteria	p__Proteobacteria	c__Alphaproteobacteria	o__Acetobacterales	f__Acetobacteraceae	g__Acetobacter	1	9	0	6	1	11	28
45887	k__Bacteria	p__Firmicutes	c__Bacilli	o__Lactobacillales	f__Lactobacillaceae	g__Leuconostoc	1	0	1	1	0	0	3
46080	k__Bacteria	p__Firmicutes	c__Bacilli	o__Lactobacillales	f__Lactobacillaceae	g__Lactobacillus	0	1	0	1	0	0	2
46149	k__Bacteria	p__Firmicutes	c__Bacilli	o__Lactobacillales	f__Lactobacillaceae	g__Lactobacillus	111	119	107	52	43	134	566
46383	k__Bacteria	p__Firmicutes	c__Bacilli	o__Lactobacillales	f__Lactobacillaceae	g__Lactobacillus	0	0	0	1	1	0	2
46469	k__Bacteria	p__Firmicutes	c__Bacilli	o__Lactobacillales	f__Lactobacillaceae	g__Leuconostoc	57	34	28	15	3	48	185
46559	k__Bacteria	p__Firmicutes	c__Bacilli	o__Lactobacillales	f__Lactobacillaceae	g__Lactobacillus	0	0	0	0	1	1	2
46597	k__Bacteria	p__Firmicutes	c__Bacilli	o__Lactobacillales	f__Lactobacillaceae	g__Lacticaseibacillus	0	10	0	4	9	10	33
46661	k__Bacteria	p__Firmicutes	c__Bacilli	o__Lactobacillales	f__Lactobacillaceae	g__Lacticaseibacillus	0	4	0	2	1	1	8
46825	k__Bacteria	p__Firmicutes	c__Bacilli	o__Lactobacillales	f__Lactobacillaceae	g__Lactobacillus	6	13	2	11	18	15	65
46859	k__Bacteria	p__Firmicutes	c__Bacilli	o__Lactobacillales	f__Lactobacillaceae	g__Lactobacillus	0	1	1	0	1	0	3
46897	k__Bacteria	p__Firmicutes	c__Bacilli	o__Lactobacillales	f__Lactobacillaceae	g__Latilactobacillus	32	29	28	6	5	49	149
47061	k__Bacteria	p__Proteobacteria	c__Gammaproteobacteria	o__Pseudomonadales	f__Moraxellaceae	g__Acinetobacter	4	0	5	3	3	0	15
47088	k__Bacteria	p__Actinobacteriota	c__Acidimicrobiia	o__Actinomarinales	f__	g__unclassified	0	0	1	0	1	0	2
47158	k__Bacteria	p__Firmicutes	c__Bacilli	o__Lactobacillales	f__Lactobacillaceae	g__Lactobacillus	0	0	0	0	2	0	2
47275	k__Bacteria	p__Proteobacteria	c__Alphaproteobacteria	o__Sphingomonadales	f__Sphingomonadaceae	g__Novosphingobium	0	0	1	1	3	0	5
47304	k__Bacteria	p__Firmicutes	c__Bacilli	o__Lactobacillales	f__Streptococcaceae	g__Lactococcus	33	26	28	33	39	22	181
47377	k__Bacteria	p__Proteobacteria	c__Alphaproteobacteria	o__Sphingomonadales	f__Sphingomonadaceae	g__Sphingomonas	1	0	0	0	0	2	3
47408	k__Bacteria	p__Firmicutes	c__Bacilli	o__Lactobacillales	f__Lactobacillaceae	g__Lentilactobacillus	0	0	0	0	0	2	2
47436	k__Bacteria	p__Firmicutes	c__Bacilli	o__Lactobacillales	f__Lactobacillaceae	g__Lactobacillus	12	6	8	4	4	9	43
47452	k__Bacteria	p__Proteobacteria	c__Gammaproteobacteria	o__Pseudomonadales	f__Moraxellaceae	g__Acinetobacter	6	0	8	2	3	3	22
47508	k__Bacteria	p__Firmicutes	c__Bacilli	o__Lactobacillales	f__Lactobacillaceae	g__Lacticaseibacillus	1	267	0	85	114	287	754
47535	k__Bacteria	p__Firmicutes	c__Bacilli	o__Lactobacillales	f__Lactobacillaceae	g__Lactobacillus	28	36	46	17	21	40	188
47555	k__Bacteria	p__Firmicutes	c__Bacilli	o__Lactobacillales	f__Lactobacillaceae	g__Lactobacillus	0	1	0	0	0	1	2
47655	k__Bacteria	p__Proteobacteria	c__Alphaproteobacteria	o__Acetobacterales	f__Acetobacteraceae	g__Acetobacter	1	0	0	0	0	1	2
47670	k__Bacteria	p__Proteobacteria	c__Alphaproteobacteria	o__Acetobacterales	f__Acetobacteraceae	g__Acetobacter	0	36	0	15	7	33	91
47700	k__Bacteria	p__Firmicutes	c__Bacilli	o__Lactobacillales	f__Streptococcaceae	g__Lactococcus	0	1	0	0	1	2	4
47727	k__Bacteria	p__Proteobacteria	c__Gammaproteobacteria	o__Pseudomonadales	f__Litoricolaceae	g__Litoricola	0	1	0	0	0	1	2
47743	k__Bacteria	p__Firmicutes	c__Bacilli	o__Lactobacillales	f__Streptococcaceae	g__Lactococcus	30	32	43	12	8	38	163
47791	k__Bacteria	p__Proteobacteria	c__Gammaproteobacteria	o__Pseudomonadales	f__Moraxellaceae	g__Acinetobacter	3	0	0	0	0	1	4
47807	k__Bacteria	p__Firmicutes	c__Bacilli	o__Lactobacillales	f__Lactobacillaceae	g__Fructilactobacillus	0	14	0	0	1	12	27
47815	k__Bacteria	p__Proteobacteria	c__Alphaproteobacteria	o__Acetobacterales	f__Acetobacteraceae	g__Acetobacter	0	0	0	0	0	2	2
47832	k__Bacteria	p__Proteobacteria	c__Gammaproteobacteria	o__Pseudomonadales	f__Moraxellaceae	g__Acinetobacter	0	10	0	0	0	15	25
47852	k__Bacteria	p__Proteobacteria	c__Gammaproteobacteria	o__Pseudomonadales	f__Pseudomonadaceae	g__Pseudomonas	0	1	0	0	0	1	2
48012	k__Bacteria	p__Proteobacteria	c__Gammaproteobacteria	o__Pseudomonadales	f__Pseudomonadaceae	g__Pseudomonas	0	5	2	0	0	5	12
48028	k__Bacteria	p__Firmicutes	c__Bacilli	o__Lactobacillales	f__Streptococcaceae	g__Lactococcus	2	0	3	1	1	5	12
48047	k__Bacteria	p__Proteobacteria	c__Gammaproteobacteria	o__Pseudomonadales	f__Moraxellaceae	g__Acinetobacter	0	204	1	0	0	154	359
48048	k__Bacteria	p__Firmicutes	c__Bacilli	o__Lactobacillales	f__Lactobacillaceae	g__Leuconostoc	8	7	0	2	2	7	26
48102	k__Bacteria	p__Proteobacteria	c__Alphaproteobacteria	o__Sphingomonadales	f__Sphingomonadaceae	g__Novosphingobium	0	1	0	0	0	1	2
48115	k__Bacteria	p__Firmicutes	c__Bacilli	o__Lactobacillales	f__Lactobacillaceae	g__Lacticaseibacillus	0	0	0	0	0	2	2
48186	k__Bacteria	p__Proteobacteria	c__Alphaproteobacteria	o__Acetobacterales	f__Acetobacteraceae	g__Acetobacter	0	0	0	0	0	2	2
48196	k__Bacteria	p__Firmicutes	c__Bacilli	o__Lactobacillales	f__Lactobacillaceae	g__Lactobacillus	0	0	0	0	2	2	4
48224	k__Bacteria	p__Firmicutes	c__Bacilli	o__Lactobacillales	f__Lactobacillaceae	g__Lacticaseibacillus	2	223	2	93	111	243	674
48283	k__Bacteria	p__Firmicutes	c__Bacilli	o__Lactobacillales	f__Lactobacillaceae	g__Lactobacillus	0	0	0	0	0	2	2
48392	k__Bacteria	p__Proteobacteria	c__Alphaproteobacteria	o__Sphingomonadales	f__Sphingomonadaceae	g__Novosphingobium	0	0	0	0	1	1	2
48465	k__Bacteria	p__Firmicutes	c__Bacilli	o__Lactobacillales	f__Lactobacillaceae	g__Lactobacillus	0	1	0	0	0	1	2
48484	k__Bacteria	p__Proteobacteria	c__Gammaproteobacteria	o__Pseudomonadales	f__Moraxellaceae	g__Acinetobacter	4	0	3	2	1	2	12
48489	k__Bacteria	p__Proteobacteria	c__Alphaproteobacteria	o__Acetobacterales	f__Acetobacteraceae	g__Acetobacter	0	3	0	0	0	3	6
48568	k__Bacteria	p__Firmicutes	c__Bacilli	o__Lactobacillales	f__Lactobacillaceae	g__Lactobacillus	0	7	0	4	3	10	24
48714	k__Bacteria	p__Proteobacteria	c__Alphaproteobacteria	o__Acetobacterales	f__Acetobacteraceae	g__Acetobacter	0	6	0	0	0	7	13
48737	k__Bacteria	p__Proteobacteria	c__Alphaproteobacteria	o__Acetobacterales	f__Acetobacteraceae	g__Acetobacter	0	1	0	0	0	1	2
48740	k__Bacteria	p__Proteobacteria	c__Alphaproteobacteria	o__Sphingomonadales	f__Sphingomonadaceae	g__Novosphingobium	2	1	1	3	0	1	8
48753	k__Bacteria	p__Firmicutes	c__Bacilli	o__Lactobacillales	f__Lactobacillaceae	g__Lactobacillus	1	2	5	1	1	0	10
48773	k__Bacteria	p__Firmicutes	c__Bacilli	o__Lactobacillales	f__Lactobacillaceae	g__Lactobacillus	0	1	1	0	1	1	4
48785	k__Bacteria	p__Firmicutes	c__Bacilli	o__Lactobacillales	f__Lactobacillaceae	g__Leuconostoc	0	2	0	0	0	0	2
48889	k__Bacteria	p__Proteobacteria	c__Alphaproteobacteria	o__Sphingomonadales	f__Sphingomonadaceae	g__Novosphingobium	0	1	1	0	0	0	2
48896	k__Bacteria	p__Proteobacteria	c__Gammaproteobacteria	o__Pseudomonadales	f__Moraxellaceae	g__Acinetobacter	22	210	29	0	1	185	447
48970	k__Bacteria	p__Firmicutes	c__Bacilli	o__Lactobacillales	f__Lactobacillaceae	g__Lacticaseibacillus	0	2	0	0	0	2	4
48978	k__Bacteria	p__Firmicutes	c__Bacilli	o__Lactobacillales	f__Lactobacillaceae	g__Leuconostoc	0	2	1	0	0	1	4
49190	k__Bacteria	p__Firmicutes	c__Bacilli	o__Lactobacillales	f__Lactobacillaceae	g__Lentilactobacillus	0	1	0	0	0	1	2
49226	k__Bacteria	p__Firmicutes	c__Bacilli	o__Lactobacillales	f__Lactobacillaceae	g__Leuconostoc	0	2	1	0	0	0	3
49231	k__Bacteria	p__Firmicutes	c__Bacilli	o__Lactobacillales	f__Streptococcaceae	g__Lactococcus	18	9	15	16	17	10	85
49247	k__Bacteria	p__Firmicutes	c__Bacilli	o__Lactobacillales	f__Lactobacillaceae	g__Lacticaseibacillus	0	53	0	10	8	64	135
49251	k__Bacteria	p__Firmicutes	c__Bacilli	o__Lactobacillales	f__Lactobacillaceae	g__Leuconostoc	2	4	4	3	0	5	18
49297	k__Bacteria	p__Firmicutes	c__Bacilli	o__Lactobacillales	f__Lactobacillaceae	g__Lentilactobacillus	0	1	0	1	0	0	2
49328	k__Bacteria	p__Firmicutes	c__Bacilli	o__Lactobacillales	f__Lactobacillaceae	g__Lactobacillus	137	213	96	198	254	203	1101
49330	k__Bacteria	p__Firmicutes	c__Bacilli	o__Lactobacillales	f__Lactobacillaceae	g__Lacticaseibacillus	1	341	1	172	190	381	1086
49418	k__Bacteria	p__Firmicutes	c__Bacilli	o__Lactobacillales	f__Lactobacillaceae	g__Leuconostoc	1	1	0	0	0	0	2
49462	k__Bacteria	p__Proteobacteria	c__Alphaproteobacteria	o__Acetobacterales	f__Acetobacteraceae	g__Acetobacter	1	5	0	0	1	3	10
49481	k__Bacteria	p__Proteobacteria	c__Alphaproteobacteria	o__Acetobacterales	f__Acetobacteraceae	g__Acetobacter	0	2	1	1	0	1	5
49522	k__Bacteria	p__Firmicutes	c__Bacilli	o__Lactobacillales	f__Lactobacillaceae	g__Leuconostoc	2921	1873	1826	557	435	2530	10142
49561	k__Bacteria	p__Firmicutes	c__Bacilli	o__Lactobacillales	f__Lactobacillaceae	g__Lactobacillus	0	2	0	0	0	0	2
49606	k__Bacteria	p__Proteobacteria	c__Alphaproteobacteria	o__Sphingomonadales	f__Sphingomonadaceae	g__Novosphingobium	0	0	1	1	0	0	2
49607	k__Bacteria	p__Proteobacteria	c__Alphaproteobacteria	o__Acetobacterales	f__Acetobacteraceae	g__Acetobacter	0	1	1	0	0	1	3
49608	k__Bacteria	p__Proteobacteria	c__Alphaproteobacteria	o__Sphingomonadales	f__Sphingomonadaceae	g__Novosphingobium	0	0	2	1	2	0	5
49610	k__Bacteria	p__Proteobacteria	c__Alphaproteobacteria	o__Sphingomonadales	f__Sphingomonadaceae	g__Novosphingobium	2	0	1	0	2	0	5
49622	k__Bacteria	p__Firmicutes	c__Bacilli	o__Lactobacillales	f__Lactobacillaceae	g__Leuconostoc	2	0	2	0	0	0	4
49636	k__Bacteria	p__Proteobacteria	c__Gammaproteobacteria	o__Pseudomonadales	f__Moraxellaceae	g__Acinetobacter	202	33	172	57	44	18	526
49640	k__Bacteria	p__Proteobacteria	c__Gammaproteobacteria	o__Enterobacterales	f__Erwiniaceae	g__Erwinia	14	0	13	2	6	0	35
49643	k__Bacteria	p__Proteobacteria	c__Alphaproteobacteria	o__Sphingomonadales	f__Sphingomonadaceae	g__Sphingomonas	3	0	1	1	1	0	6
49658	k__Bacteria	p__Campylobacterota	c__Campylobacteria	o__Campylobacterales	f__Arcobacteraceae	g__	8	0	6	0	0	1	15
49659	k__Bacteria	p__Proteobacteria	c__Alphaproteobacteria	o__Sphingomonadales	f__Sphingomonadaceae	g__Novosphingobium	1	0	1	0	0	0	2
49661	k__Bacteria	p__Proteobacteria	c__Alphaproteobacteria	o__Sphingomonadales	f__Sphingomonadaceae	g__Novosphingobium	0	0	1	1	0	0	2
49667	k__Bacteria	p__Proteobacteria	c__Alphaproteobacteria	o__Sphingomonadales	f__Sphingomonadaceae	g__Novosphingobium	1	0	1	0	0	0	2
49672	k__Bacteria	p__Proteobacteria	c__Alphaproteobacteria	o__Sphingomonadales	f__Sphingomonadaceae	g__Novosphingobium	0	0	1	1	0	0	2
49679	k__Bacteria	p__Proteobacteria	c__Alphaproteobacteria	o__Sphingomonadales	f__Sphingomonadaceae	g__Novosphingobium	0	0	2	0	0	1	3
49687	k__Bacteria	p__Proteobacteria	c__Alphaproteobacteria	o__Sphingomonadales	f__Sphingomonadaceae	g__Sphingomonas	0	0	2	0	0	0	2
49694	k__Bacteria	p__Proteobacteria	c__Alphaproteobacteria	o__Sphingomonadales	f__Sphingomonadaceae	g__Erythrobacter	2	0	1	0	0	0	3
49722	k__Bacteria	p__Proteobacteria	c__Alphaproteobacteria	o__Sphingomonadales	f__Sphingomonadaceae	g__Novosphingobium	0	0	2	0	0	0	2
49736	k__Bacteria	p__Proteobacteria	c__Alphaproteobacteria	o__Sphingomonadales	f__Sphingomonadaceae	g__Novosphingobium	0	0	2	0	0	0	2
49740	k__Bacteria	p__Proteobacteria	c__Alphaproteobacteria	o__Sphingomonadales	f__Sphingomonadaceae	g__Novosphingobium	0	0	3	0	1	0	4
49744	k__Bacteria	p__Proteobacteria	c__Alphaproteobacteria	o__Sphingomonadales	f__Sphingomonadaceae	g__Novosphingobium	1	0	1	0	0	0	2
49746	k__Bacteria	p__Proteobacteria	c__Alphaproteobacteria	o__Sphingomonadales	f__Sphingomonadaceae	g__Novosphingobium	0	0	2	2	1	0	5
49755	k__Bacteria	p__Proteobacteria	c__Alphaproteobacteria	o__Sphingomonadales	f__Sphingomonadaceae	g__Novosphingobium	0	0	1	1	0	0	2
49764	k__Bacteria	p__Proteobacteria	c__Alphaproteobacteria	o__Sphingomonadales	f__Sphingomonadaceae	g__Novosphingobium	1	1	2	2	1	1	8
49770	k__Bacteria	p__Proteobacteria	c__Alphaproteobacteria	o__Sphingomonadales	f__Sphingomonadaceae	g__Novosphingobium	1	0	2	0	2	0	5
49772	k__Bacteria	p__Proteobacteria	c__Alphaproteobacteria	o__Acetobacterales	f__Acetobacteraceae	g__Gluconobacter	1	18	5	3	3	18	48
49814	k__Bacteria	p__Proteobacteria	c__Alphaproteobacteria	o__Sphingomonadales	f__Sphingomonadaceae	g__Novosphingobium	1	0	1	0	0	0	2
49824	k__Bacteria	p__Proteobacteria	c__Alphaproteobacteria	o__Sphingomonadales	f__Sphingomonadaceae	g__Novosphingobium	2	1	3	0	0	0	6
49829	k__Bacteria	p__Proteobacteria	c__Alphaproteobacteria	o__Sphingomonadales	f__Sphingomonadaceae	g__Novosphingobium	1	0	3	1	3	3	11
49839	k__Bacteria	p__Proteobacteria	c__Alphaproteobacteria	o__Sphingomonadales	f__Sphingomonadaceae	g__Erythrobacter	0	1	1	0	0	0	2
49851	k__Bacteria	p__Campylobacterota	c__Campylobacteria	o__Campylobacterales	f__Arcobacteraceae	g__Pseudarcobacter	1	2	2	0	0	0	5
49855	k__Bacteria	p__Proteobacteria	c__Alphaproteobacteria	o__Sphingomonadales	f__Sphingomonadaceae	g__Novosphingobium	0	0	2	0	0	0	2
49864	k__Bacteria	p__Proteobacteria	c__Alphaproteobacteria	o__Acetobacterales	f__Acetobacteraceae	g__Acetobacter	0	0	1	0	1	1	3
49896	k__Bacteria	p__Proteobacteria	c__Gammaproteobacteria	o__Enterobacterales	f__Enterobacteriaceae	g__Enterobacter	0	0	2	0	0	1	3
49903	k__Bacteria	p__Proteobacteria	c__Alphaproteobacteria	o__Sphingomonadales	f__Sphingomonadaceae	g__Novosphingobium	0	0	2	0	0	0	2
49907	k__Bacteria	p__Proteobacteria	c__Alphaproteobacteria	o__Acetobacterales	f__Acetobacteraceae	g__Acetobacter	3	0	2	0	0	0	5
49944	k__Bacteria	p__Proteobacteria	c__Alphaproteobacteria	o__Sphingomonadales	f__Sphingomonadaceae	g__Novosphingobium	2	2	4	1	1	1	11
49985	k__Bacteria	p__Proteobacteria	c__Gammaproteobacteria	o__Enterobacterales	f__Erwiniaceae	g__Erwinia	23	1	22	1	6	1	54
49999	k__Bacteria	p__Proteobacteria	c__Alphaproteobacteria	o__Sphingomonadales	f__Sphingomonadaceae	g__Novosphingobium	1	0	1	0	0	0	2
50014	k__Bacteria	p__Proteobacteria	c__Alphaproteobacteria	o__Sphingomonadales	f__Sphingomonadaceae	g__Novosphingobium	0	0	2	0	0	0	2
50026	k__Bacteria	p__Proteobacteria	c__Alphaproteobacteria	o__Sphingomonadales	f__Sphingomonadaceae	g__Novosphingobium	0	0	2	0	1	0	3
50028	k__Bacteria	p__Proteobacteria	c__Alphaproteobacteria	o__Sphingomonadales	f__Sphingomonadaceae	g__Novosphingobium	1	0	3	0	0	0	4
50076	k__Bacteria	p__Proteobacteria	c__Alphaproteobacteria	o__Sphingomonadales	f__Sphingomonadaceae	g__Novosphingobium	0	0	2	1	1	0	4
50082	k__Bacteria	p__Proteobacteria	c__Alphaproteobacteria	o__Acetobacterales	f__Acetobacteraceae	g__Acetobacter	2	7	1	0	0	6	16
50094	k__Bacteria	p__Proteobacteria	c__Alphaproteobacteria	o__Sphingomonadales	f__Sphingomonadaceae	g__Novosphingobium	0	0	1	0	1	2	4
50110	k__Bacteria	p__Proteobacteria	c__Alphaproteobacteria	o__Sphingomonadales	f__Sphingomonadaceae	g__Novosphingobium	0	0	1	1	0	0	2
50121	k__Bacteria	p__Proteobacteria	c__Alphaproteobacteria	o__Sphingomonadales	f__Sphingomonadaceae	g__Novosphingobium	0	0	1	1	0	0	2
50124	k__Bacteria	p__Proteobacteria	c__Alphaproteobacteria	o__Sphingomonadales	f__Sphingomonadaceae	g__Erythrobacter	0	0	2	0	0	0	2
50146	k__Bacteria	p__Proteobacteria	c__Alphaproteobacteria	o__Acetobacterales	f__Acetobacteraceae	g__Gluconobacter	6	9	4	2	1	6	28
50181	k__Bacteria	p__Proteobacteria	c__Alphaproteobacteria	o__Sphingomonadales	f__Sphingomonadaceae	g__Sphingomonas	1	0	1	3	1	0	6
50188	k__Bacteria	p__Firmicutes	c__Bacilli	o__Lactobacillales	f__Streptococcaceae	g__Lactococcus	1	0	2	4	0	0	7
50246	k__Bacteria	p__Proteobacteria	c__Alphaproteobacteria	o__Sphingomonadales	f__Sphingomonadaceae	g__Novosphingobium	0	0	1	0	0	1	2
50251	k__Bacteria	p__Proteobacteria	c__Alphaproteobacteria	o__Sphingomonadales	f__Sphingomonadaceae	g__Novosphingobium	4	0	5	0	1	0	10
50270	k__Bacteria	p__Firmicutes	c__Bacilli	o__Lactobacillales	f__Lactobacillaceae	g__Lactobacillus	0	0	3	1	0	0	4
50295	k__Bacteria	p__Proteobacteria	c__Alphaproteobacteria	o__Sphingomonadales	f__Sphingomonadaceae	g__Sphingomonas	0	1	1	0	0	0	2
50313	k__Bacteria	p__Proteobacteria	c__Alphaproteobacteria	o__Sphingomonadales	f__Sphingomonadaceae	g__Sphingomonas	2	0	1	0	0	0	3
50345	k__Bacteria	p__Proteobacteria	c__Alphaproteobacteria	o__Sphingomonadales	f__Sphingomonadaceae	g__Sphingomonas	0	0	1	0	0	1	2
50387	k__Bacteria	p__Proteobacteria	c__Alphaproteobacteria	o__Sphingomonadales	f__Sphingomonadaceae	g__Sphingopyxis	1	0	2	0	1	1	5
50403	k__Bacteria	p__Proteobacteria	c__Gammaproteobacteria	o__Pseudomonadales	f__Moraxellaceae	g__Acinetobacter	1	0	1	0	0	0	2
50422	k__Bacteria	p__Proteobacteria	c__Alphaproteobacteria	o__Sphingomonadales	f__Sphingomonadaceae	g__Novosphingobium	0	0	2	0	0	0	2
50446	k__Bacteria	p__Proteobacteria	c__Alphaproteobacteria	o__Sphingomonadales	f__Sphingomonadaceae	g__Novosphingobium	0	0	1	1	0	0	2
50462	k__Bacteria	p__Proteobacteria	c__Alphaproteobacteria	o__Sphingomonadales	f__Sphingomonadaceae	g__Novosphingobium	0	0	1	1	1	0	3
50532	k__Bacteria	p__Proteobacteria	c__Alphaproteobacteria	o__Sphingomonadales	f__Sphingomonadaceae	g__Sphingomonas	0	0	1	0	1	0	2
50536	k__Bacteria	p__Proteobacteria	c__Gammaproteobacteria	o__Pseudomonadales	f__Moraxellaceae	g__Acinetobacter	27	5	23	5	8	3	71
50545	k__Bacteria	p__Firmicutes	c__Bacilli	o__Lactobacillales	f__Lactobacillaceae	g__Leuconostoc	1	0	2	0	0	0	3
50588	k__Bacteria	p__Proteobacteria	c__Alphaproteobacteria	o__Sphingomonadales	f__Sphingomonadaceae	g__Novosphingobium	0	0	1	0	1	0	2
50596	k__Bacteria	p__Proteobacteria	c__Alphaproteobacteria	o__Sphingomonadales	f__Sphingomonadaceae	g__Novosphingobium	2	0	2	1	2	2	9
50600	k__Bacteria	p__Proteobacteria	c__Alphaproteobacteria	o__Sphingomonadales	f__Sphingomonadaceae	g__Blastomonas	0	0	1	0	1	0	2
50608	k__Bacteria	p__Proteobacteria	c__Alphaproteobacteria	o__Sphingomonadales	f__Sphingomonadaceae	g__Novosphingobium	1	0	1	0	1	1	4
50609	k__Bacteria	p__Proteobacteria	c__Gammaproteobacteria	o__Enterobacterales	f__Erwiniaceae	g__Erwinia	63	2	61	6	4	2	138
50633	k__Bacteria	p__Proteobacteria	c__Alphaproteobacteria	o__Sphingomonadales	f__Sphingomonadaceae	g__Sphingomonas	1	0	1	1	0	0	3
50637	k__Bacteria	p__Proteobacteria	c__Alphaproteobacteria	o__Sphingomonadales	f__Sphingomonadaceae	g__Novosphingobium	1	0	1	0	1	0	3
50665	k__Bacteria	p__Proteobacteria	c__Alphaproteobacteria	o__Sphingomonadales	f__Sphingomonadaceae	g__Novosphingobium	1	1	3	1	1	2	9
50708	k__Bacteria	p__Proteobacteria	c__Alphaproteobacteria	o__Sphingomonadales	f__Sphingomonadaceae	g__Erythrobacter	1	0	1	0	0	0	2
50727	k__Bacteria	p__Proteobacteria	c__Alphaproteobacteria	o__Sphingomonadales	f__Sphingomonadaceae	g__Erythrobacter	0	0	2	0	1	0	3
50733	k__Bacteria	p__Proteobacteria	c__Alphaproteobacteria	o__Sphingomonadales	f__Sphingomonadaceae	g__Novosphingobium	0	0	2	0	0	0	2
50744	k__Bacteria	p__Proteobacteria	c__Alphaproteobacteria	o__Sphingomonadales	f__Sphingomonadaceae	g__Novosphingobium	0	0	2	0	0	0	2
50745	k__Bacteria	p__Proteobacteria	c__Alphaproteobacteria	o__Sphingomonadales	f__Sphingomonadaceae	g__Novosphingobium	1	0	2	0	0	1	4
50746	k__Bacteria	p__Proteobacteria	c__Alphaproteobacteria	o__Acetobacterales	f__Acetobacteraceae	g__Acetobacter	4	12	4	5	4	12	41
50768	k__Bacteria	p__Proteobacteria	c__Gammaproteobacteria	o__Enterobacterales	f__Erwiniaceae	g__Erwinia	2	0	3	0	0	0	5
50769	k__Bacteria	p__Proteobacteria	c__Alphaproteobacteria	o__Sphingomonadales	f__Sphingomonadaceae	g__Novosphingobium	3	0	2	2	0	0	7
50790	k__Bacteria	p__Proteobacteria	c__Alphaproteobacteria	o__Sphingomonadales	f__Sphingomonadaceae	g__Novosphingobium	0	0	3	0	1	0	4
50799	k__Bacteria	p__Proteobacteria	c__Alphaproteobacteria	o__Sphingomonadales	f__Sphingomonadaceae	g__Novosphingobium	0	0	2	1	1	0	4
50807	k__Bacteria	p__Proteobacteria	c__Gammaproteobacteria	o__Pseudomonadales	f__Moraxellaceae	g__Acinetobacter	0	0	2	0	0	0	2
50834	k__Bacteria	p__Proteobacteria	c__Alphaproteobacteria	o__Acetobacterales	f__Acetobacteraceae	g__Acetobacter	5	0	4	0	0	0	9
50849	k__Bacteria	p__Proteobacteria	c__Alphaproteobacteria	o__Sphingomonadales	f__Sphingomonadaceae	g__Novosphingobium	3	0	5	0	0	1	9
50868	k__Bacteria	p__Proteobacteria	c__Alphaproteobacteria	o__Sphingomonadales	f__Sphingomonadaceae	g__Novosphingobium	3	1	2	1	0	1	8
50909	k__Bacteria	p__Proteobacteria	c__Alphaproteobacteria	o__Sphingomonadales	f__Sphingomonadaceae	g__Erythrobacter	1	0	2	0	1	0	4
50939	k__Bacteria	p__Firmicutes	c__Bacilli	o__Lactobacillales	f__Lactobacillaceae	g__Liquorilactobacillus	0	0	3	0	0	0	3
50947	k__Bacteria	p__Firmicutes	c__Bacilli	o__Lactobacillales	f__Streptococcaceae	g__Lactococcus	0	0	3	0	1	0	4
50952	k__Bacteria	p__Proteobacteria	c__Alphaproteobacteria	o__Sphingomonadales	f__Sphingomonadaceae	g__Blastomonas	0	0	2	0	0	0	2
50957	k__Bacteria	p__Proteobacteria	c__Alphaproteobacteria	o__Sphingomonadales	f__Sphingomonadaceae	g__Novosphingobium	2	1	3	0	3	1	10
50959	k__Bacteria	p__Proteobacteria	c__Alphaproteobacteria	o__Sphingomonadales	f__Sphingomonadaceae	g__Novosphingobium	1	0	1	0	1	0	3
50968	k__Bacteria	p__Proteobacteria	c__Alphaproteobacteria	o__Sphingomonadales	f__Sphingomonadaceae	g__Novosphingobium	0	1	1	0	0	2	4
50969	k__Bacteria	p__Proteobacteria	c__Alphaproteobacteria	o__Sphingomonadales	f__Sphingomonadaceae	g__Novosphingobium	1	0	1	0	0	0	2
50979	k__Bacteria	p__Proteobacteria	c__Alphaproteobacteria	o__Sphingomonadales	f__Sphingomonadaceae	g__Novosphingobium	1	0	1	0	0	0	2
51068	k__Bacteria	p__Proteobacteria	c__Alphaproteobacteria	o__Sphingomonadales	f__Sphingomonadaceae	g__Novosphingobium	0	0	1	0	0	1	2
51070	k__Bacteria	p__Proteobacteria	c__Alphaproteobacteria	o__Sphingomonadales	f__Sphingomonadaceae	g__Novosphingobium	0	0	3	2	0	0	5
51088	k__Bacteria	p__Firmicutes	c__Bacilli	o__Lactobacillales	f__Lactobacillaceae	g__Lactobacillus	0	0	1	0	0	1	2
51089	k__Bacteria	p__Proteobacteria	c__Alphaproteobacteria	o__Sphingomonadales	f__Sphingomonadaceae	g__Novosphingobium	0	1	1	0	2	0	4
51152	k__Bacteria	p__Proteobacteria	c__Alphaproteobacteria	o__Sphingomonadales	f__Sphingomonadaceae	g__Novosphingobium	0	1	1	0	0	0	2
51159	k__Bacteria	p__Proteobacteria	c__Alphaproteobacteria	o__Sphingomonadales	f__Sphingomonadaceae	g__Novosphingobium	2	0	1	0	0	0	3
51178	k__Bacteria	p__Proteobacteria	c__Alphaproteobacteria	o__Sphingomonadales	f__Sphingomonadaceae	g__Novosphingobium	0	0	1	0	1	0	2
51203	k__Bacteria	p__Proteobacteria	c__Alphaproteobacteria	o__Sphingomonadales	f__Sphingomonadaceae	g__Novosphingobium	1	0	1	0	0	0	2
51210	k__Bacteria	p__Proteobacteria	c__Alphaproteobacteria	o__Sphingomonadales	f__Sphingomonadaceae	g__Novosphingobium	0	0	1	1	0	0	2
51218	k__Bacteria	p__Proteobacteria	c__Alphaproteobacteria	o__Sphingomonadales	f__Sphingomonadaceae	g__Novosphingobium	0	0	1	1	0	0	2
51274	k__Bacteria	p__Proteobacteria	c__Alphaproteobacteria	o__Sphingomonadales	f__Sphingomonadaceae	g__Novosphingobium	0	1	1	0	0	1	3
51286	k__Bacteria	p__Firmicutes	c__Bacilli	o__Lactobacillales	f__Enterococcaceae	g__Tetragenococcus	0	0	1	0	2	0	3
51310	k__Bacteria	p__Proteobacteria	c__Alphaproteobacteria	o__Sphingomonadales	f__Sphingomonadaceae	g__Novosphingobium	0	2	2	1	1	1	7
51334	k__Bacteria	p__Proteobacteria	c__Alphaproteobacteria	o__Sphingomonadales	f__Sphingomonadaceae	g__Novosphingobium	0	0	1	1	0	0	2
51350	k__Bacteria	p__Proteobacteria	c__Alphaproteobacteria	o__Sphingomonadales	f__Sphingomonadaceae	g__Novosphingobium	1	0	4	3	1	0	9
51358	k__Bacteria	p__Proteobacteria	c__Alphaproteobacteria	o__Sphingomonadales	f__Sphingomonadaceae	g__Novosphingobium	1	0	1	0	0	0	2
51372	k__Bacteria	p__Proteobacteria	c__Alphaproteobacteria	o__Sphingomonadales	f__Sphingomonadaceae	g__Novosphingobium	1	0	1	1	0	0	3
51387	k__Bacteria	p__Proteobacteria	c__Alphaproteobacteria	o__Sphingomonadales	f__Sphingomonadaceae	g__Novosphingobium	3	0	1	0	0	0	4
51392	k__Bacteria	p__Proteobacteria	c__Alphaproteobacteria	o__Sphingomonadales	f__Sphingomonadaceae	g__Sphingomonas	0	0	1	1	1	0	3
51415	k__Bacteria	p__Firmicutes	c__Bacilli	o__Lactobacillales	f__Streptococcaceae	g__Lactococcus	0	0	1	1	0	0	2
51446	k__Bacteria	p__Proteobacteria	c__Alphaproteobacteria	o__Sphingomonadales	f__Sphingomonadaceae	g__Novosphingobium	1	1	4	2	2	0	10
51457	k__Bacteria	p__Bacteroidota	c__Bacteroidia	o__Flavobacteriales	f__Flavobacteriaceae	g__Flavobacterium	1	0	2	0	0	0	3
51476	k__Bacteria	p__Proteobacteria	c__Alphaproteobacteria	o__Sphingomonadales	f__Sphingomonadaceae	g__Novosphingobium	0	0	1	0	1	0	2
51489	k__Bacteria	p__Proteobacteria	c__Alphaproteobacteria	o__Acetobacterales	f__Acetobacteraceae	g__Gluconobacter	0	1	3	0	0	1	5
51513	k__Bacteria	p__Proteobacteria	c__Alphaproteobacteria	o__Sphingomonadales	f__Sphingomonadaceae	g__Novosphingobium	2	1	1	0	0	0	4
51524	k__Bacteria	p__Proteobacteria	c__Alphaproteobacteria	o__Sphingomonadales	f__Sphingomonadaceae	g__Erythrobacter	0	0	1	0	1	0	2
51535	k__Bacteria	p__Proteobacteria	c__Alphaproteobacteria	o__Sphingomonadales	f__Sphingomonadaceae	g__Novosphingobium	0	0	2	0	0	0	2
51539	k__Bacteria	p__Proteobacteria	c__Alphaproteobacteria	o__Sphingomonadales	f__Sphingomonadaceae	g__Novosphingobium	0	1	1	0	0	0	2
51596	k__Bacteria	p__Proteobacteria	c__Alphaproteobacteria	o__Sphingomonadales	f__Sphingomonadaceae	g__Sphingomonas	0	0	1	0	1	1	3
51618	k__Bacteria	p__Proteobacteria	c__Alphaproteobacteria	o__Sphingomonadales	f__Sphingomonadaceae	g__Novosphingobium	1	0	1	0	0	0	2
51627	k__Bacteria	p__Proteobacteria	c__Alphaproteobacteria	o__Sphingomonadales	f__Sphingomonadaceae	g__Sphingomonas	0	0	2	1	1	1	5
51637	k__Bacteria	p__Proteobacteria	c__Alphaproteobacteria	o__Sphingomonadales	f__Sphingomonadaceae	g__Novosphingobium	0	0	2	0	0	0	2
51656	k__Bacteria	p__Proteobacteria	c__Alphaproteobacteria	o__Acetobacterales	f__Acetobacteraceae	g__Acetobacter	0	18	1	2	0	14	35
51662	k__Bacteria	p__Proteobacteria	c__Gammaproteobacteria	o__Enterobacterales	f__Erwiniaceae	g__Erwinia	4	0	3	1	0	0	8
51667	k__Bacteria	p__Firmicutes	c__Bacilli	o__Lactobacillales	f__Lactobacillaceae	g__Lactobacillus	4	2	6	10	10	0	32
51694	k__Bacteria	p__Proteobacteria	c__Alphaproteobacteria	o__Sphingomonadales	f__Sphingomonadaceae	g__Novosphingobium	0	0	1	1	0	0	2
51737	k__Bacteria	p__Proteobacteria	c__Alphaproteobacteria	o__Sphingomonadales	f__Sphingomonadaceae	g__Novosphingobium	0	0	1	0	1	0	2
51746	k__Bacteria	p__Firmicutes	c__Bacilli	o__Lactobacillales	f__Lactobacillaceae	g__Liquorilactobacillus	50	2	64	20	14	2	152
51750	k__Bacteria	p__Proteobacteria	c__Alphaproteobacteria	o__Sphingomonadales	f__Sphingomonadaceae	g__Novosphingobium	1	0	2	0	0	1	4
51784	k__Bacteria	p__Proteobacteria	c__Alphaproteobacteria	o__Sphingomonadales	f__Sphingomonadaceae	g__Erythrobacter	0	0	2	1	2	0	5
51801	k__Bacteria	p__Proteobacteria	c__Alphaproteobacteria	o__Sphingomonadales	f__Sphingomonadaceae	g__Novosphingobium	1	0	2	2	0	0	5
51822	k__Bacteria	p__Proteobacteria	c__Alphaproteobacteria	o__Acetobacterales	f__Acetobacteraceae	g__Gluconobacter	0	1	1	0	0	0	2
51826	k__Bacteria	p__Firmicutes	c__Bacilli	o__Lactobacillales	f__Lactobacillaceae	g__Liquorilactobacillus	67	28	70	21	18	17	221
51828	k__Bacteria	p__Proteobacteria	c__Alphaproteobacteria	o__Sphingomonadales	f__Sphingomonadaceae	g__Novosphingobium	0	0	1	1	1	0	3
51829	k__Bacteria	p__Proteobacteria	c__Alphaproteobacteria	o__Sphingomonadales	f__Sphingomonadaceae	g__Sphingomonas	1	0	1	3	1	0	6
51845	k__Bacteria	p__Proteobacteria	c__Alphaproteobacteria	o__Acetobacterales	f__Acetobacteraceae	g__Acetobacter	1	9	4	3	4	13	34
51850	k__Bacteria	p__Proteobacteria	c__Alphaproteobacteria	o__Acetobacterales	f__Acetobacteraceae	g__Acetobacter	0	0	1	1	0	1	3
51853	k__Bacteria	p__Proteobacteria	c__Alphaproteobacteria	o__Sphingomonadales	f__Sphingomonadaceae	g__Novosphingobium	0	0	1	0	1	0	2
51867	k__Bacteria	p__Proteobacteria	c__Alphaproteobacteria	o__Sphingomonadales	f__Sphingomonadaceae	g__Novosphingobium	1	0	2	0	0	0	3
51885	k__Bacteria	p__Proteobacteria	c__Alphaproteobacteria	o__Sphingomonadales	f__Sphingomonadaceae	g__Novosphingobium	0	0	1	0	1	0	2
51916	k__Bacteria	p__Firmicutes	c__Bacilli	o__Lactobacillales	f__Lactobacillaceae	g__Liquorilactobacillus	1	0	1	0	1	0	3
51955	k__Bacteria	p__Proteobacteria	c__Alphaproteobacteria	o__Sphingomonadales	f__Sphingomonadaceae	g__Novosphingobium	0	0	3	0	0	1	4
51968	k__Bacteria	p__Proteobacteria	c__Alphaproteobacteria	o__Sphingomonadales	f__Sphingomonadaceae	g__Novosphingobium	0	0	1	0	1	0	2
51969	k__Bacteria	p__Proteobacteria	c__Alphaproteobacteria	o__Sphingomonadales	f__Sphingomonadaceae	g__Sphingomonas	0	0	2	1	1	0	4
52048	k__Bacteria	p__Proteobacteria	c__Alphaproteobacteria	o__Sphingomonadales	f__Sphingomonadaceae	g__Novosphingobium	2	0	3	1	0	1	7
52091	k__Bacteria	p__Firmicutes	c__Bacilli	o__Lactobacillales	f__Streptococcaceae	g__Lactococcus	1	1	2	0	0	1	5
52136	k__Bacteria	p__Proteobacteria	c__Alphaproteobacteria	o__Sphingomonadales	f__Sphingomonadaceae	g__Novosphingobium	1	0	2	0	0	0	3
52172	k__Bacteria	p__Proteobacteria	c__Alphaproteobacteria	o__Acetobacterales	f__Acetobacteraceae	g__Acetobacter	0	0	1	0	0	1	2
52181	k__Bacteria	p__Proteobacteria	c__Alphaproteobacteria	o__Sphingomonadales	f__Sphingomonadaceae	g__Novosphingobium	0	0	2	0	1	0	3
52204	k__Bacteria	p__Proteobacteria	c__Alphaproteobacteria	o__Sphingomonadales	f__Sphingomonadaceae	g__Novosphingobium	0	0	1	0	0	1	2
52220	k__Bacteria	p__Firmicutes	c__Bacilli	o__Lactobacillales	f__Lactobacillaceae	g__Lactobacillus	5	5	13	1	1	9	34
52231	k__Bacteria	p__Proteobacteria	c__Alphaproteobacteria	o__Sphingomonadales	f__Sphingomonadaceae	g__Novosphingobium	17	0	23	1	3	0	44
52241	k__Bacteria	p__Proteobacteria	c__Alphaproteobacteria	o__Sphingomonadales	f__Sphingomonadaceae	g__Novosphingobium	1	1	1	1	1	0	5
52252	k__Bacteria	p__Firmicutes	c__Bacilli	o__Lactobacillales	f__Lactobacillaceae	g__Liquorilactobacillus	5	3	12	0	2	1	23
52254	k__Bacteria	p__Proteobacteria	c__Alphaproteobacteria	o__Sphingomonadales	f__Sphingomonadaceae	g__Novosphingobium	0	0	2	0	1	0	3
52280	k__Bacteria	p__Proteobacteria	c__Alphaproteobacteria	o__Sphingomonadales	f__Sphingomonadaceae	g__Novosphingobium	1	0	1	0	0	0	2
52323	k__Bacteria	p__Proteobacteria	c__Alphaproteobacteria	o__Sphingomonadales	f__Sphingomonadaceae	g__Novosphingobium	1	0	1	0	0	0	2
52336	k__Bacteria	p__Proteobacteria	c__Alphaproteobacteria	o__Sphingomonadales	f__Sphingomonadaceae	g__Novosphingobium	0	0	1	0	0	1	2
52360	k__Bacteria	p__Proteobacteria	c__Alphaproteobacteria	o__Sphingomonadales	f__Sphingomonadaceae	g__Novosphingobium	0	0	2	0	1	0	3
52366	k__Bacteria	p__Proteobacteria	c__Alphaproteobacteria	o__Sphingomonadales	f__Sphingomonadaceae	g__Novosphingobium	0	0	1	0	1	0	2
52377	k__Bacteria	p__Proteobacteria	c__Alphaproteobacteria	o__Sphingomonadales	f__Sphingomonadaceae	g__Novosphingobium	0	0	1	1	0	0	2
52406	k__Bacteria	p__Firmicutes	c__Bacilli	o__Lactobacillales	f__Lactobacillaceae	g__Lactobacillus	20	24	17	8	8	26	103
52422	k__Bacteria	p__Proteobacteria	c__Alphaproteobacteria	o__Sphingomonadales	f__Sphingomonadaceae	g__Erythrobacter	0	0	1	0	1	0	2
52425	k__Bacteria	p__Proteobacteria	c__Alphaproteobacteria	o__Sphingomonadales	f__Sphingomonadaceae	g__Novosphingobium	0	0	1	1	0	0	2
52427	k__Bacteria	p__Proteobacteria	c__Alphaproteobacteria	o__Sphingomonadales	f__Sphingomonadaceae	g__Novosphingobium	0	0	1	0	1	1	3
52430	k__Bacteria	p__Proteobacteria	c__Alphaproteobacteria	o__Sphingomonadales	f__Sphingomonadaceae	g__Sphingomonas	0	0	2	0	0	0	2
52443	k__Bacteria	p__Proteobacteria	c__Alphaproteobacteria	o__Sphingomonadales	f__Sphingomonadaceae	g__Novosphingobium	1	0	1	0	0	0	2
52444	k__Bacteria	p__Proteobacteria	c__Alphaproteobacteria	o__Sphingomonadales	f__Sphingomonadaceae	g__Blastomonas	1	0	1	0	0	0	2
52458	k__Bacteria	p__Proteobacteria	c__Alphaproteobacteria	o__Sphingomonadales	f__Sphingomonadaceae	g__Novosphingobium	2	1	2	0	1	0	6
52467	k__Bacteria	p__Proteobacteria	c__Alphaproteobacteria	o__Sphingomonadales	f__Sphingomonadaceae	g__Novosphingobium	0	1	1	0	0	0	2
52479	k__Bacteria	p__Proteobacteria	c__Alphaproteobacteria	o__Sphingomonadales	f__Sphingomonadaceae	g__Novosphingobium	1	0	1	3	1	1	7
52538	k__Bacteria	p__Proteobacteria	c__Alphaproteobacteria	o__Sphingomonadales	f__Sphingomonadaceae	g__Novosphingobium	1	0	1	0	1	1	4
52554	k__Bacteria	p__Proteobacteria	c__Alphaproteobacteria	o__Sphingomonadales	f__Sphingomonadaceae	g__Erythrobacter	0	0	1	1	0	0	2
52564	k__Bacteria	p__Proteobacteria	c__Alphaproteobacteria	o__Sphingomonadales	f__Sphingomonadaceae	g__Novosphingobium	0	0	1	2	0	0	3
52566	k__Bacteria	p__Proteobacteria	c__Alphaproteobacteria	o__Sphingomonadales	f__Sphingomonadaceae	g__Novosphingobium	0	0	1	0	1	0	2
52582	k__Bacteria	p__Proteobacteria	c__Alphaproteobacteria	o__Sphingomonadales	f__Sphingomonadaceae	g__Novosphingobium	0	0	1	0	2	0	3
52591	k__Bacteria	p__Firmicutes	c__Bacilli	o__Lactobacillales	f__Lactobacillaceae	g__Liquorilactobacillus	1	0	1	0	0	0	2
52610	k__Bacteria	p__Proteobacteria	c__Alphaproteobacteria	o__Sphingomonadales	f__Sphingomonadaceae	g__Novosphingobium	0	0	1	1	0	0	2
52657	k__Bacteria	p__Proteobacteria	c__Alphaproteobacteria	o__Sphingomonadales	f__Sphingomonadaceae	g__Novosphingobium	0	0	1	1	0	0	2
52677	k__Bacteria	p__Proteobacteria	c__Alphaproteobacteria	o__Sphingomonadales	f__Sphingomonadaceae	g__Novosphingobium	0	0	1	1	0	0	2
52704	k__Bacteria	p__Proteobacteria	c__Alphaproteobacteria	o__Sphingomonadales	f__Sphingomonadaceae	g__Novosphingobium	0	0	1	1	0	0	2
52729	k__Bacteria	p__Proteobacteria	c__Alphaproteobacteria	o__Sphingomonadales	f__Sphingomonadaceae	g__Novosphingobium	1	0	1	0	0	0	2
52734	k__Bacteria	p__Proteobacteria	c__Alphaproteobacteria	o__Acetobacterales	f__Acetobacteraceae	g__Acetobacter	1	2	3	2	4	2	14
52766	k__Bacteria	p__Proteobacteria	c__Alphaproteobacteria	o__Sphingomonadales	f__Sphingomonadaceae	g__Novosphingobium	0	0	1	0	1	0	2
52805	k__Bacteria	p__Proteobacteria	c__Alphaproteobacteria	o__Sphingomonadales	f__Sphingomonadaceae	g__Novosphingobium	2	0	1	0	1	0	4
52823	k__Bacteria	p__Proteobacteria	c__Alphaproteobacteria	o__Sphingomonadales	f__Sphingomonadaceae	g__Novosphingobium	1	0	1	0	0	0	2
52856	k__Bacteria	p__Proteobacteria	c__Alphaproteobacteria	o__Acetobacterales	f__Acetobacteraceae	g__Acetobacter	0	0	1	0	0	1	2
52938	k__Bacteria	p__Proteobacteria	c__Alphaproteobacteria	o__Sphingomonadales	f__Sphingomonadaceae	g__Novosphingobium	0	0	1	0	0	1	2
52980	k__Bacteria	p__Firmicutes	c__Bacilli	o__Lactobacillales	f__Lactobacillaceae	g__Lactobacillus	0	0	1	1	1	1	4
52984	k__Bacteria	p__Proteobacteria	c__Alphaproteobacteria	o__Acetobacterales	f__Acetobacteraceae	g__Gluconacetobacter	0	0	2	0	1	1	4
52987	k__Bacteria	p__Proteobacteria	c__Alphaproteobacteria	o__Sphingomonadales	f__Sphingomonadaceae	g__Novosphingobium	1	0	1	0	1	0	3
53009	k__Bacteria	p__Proteobacteria	c__Alphaproteobacteria	o__Sphingomonadales	f__Sphingomonadaceae	g__Novosphingobium	0	0	1	0	1	0	2
53015	k__Bacteria	p__Proteobacteria	c__Alphaproteobacteria	o__Sphingomonadales	f__Sphingomonadaceae	g__Novosphingobium	0	1	2	1	0	0	4
53064	k__Bacteria	p__Proteobacteria	c__Alphaproteobacteria	o__Sphingomonadales	f__Sphingomonadaceae	g__Novosphingobium	0	0	1	0	1	0	2
53081	k__Bacteria	p__Proteobacteria	c__Alphaproteobacteria	o__Sphingomonadales	f__Sphingomonadaceae	g__Novosphingobium	0	0	1	1	2	0	4
53111	k__Bacteria	p__Proteobacteria	c__Alphaproteobacteria	o__Sphingomonadales	f__Sphingomonadaceae	g__Sphingomonas	1	0	1	0	0	0	2
53150	k__Bacteria	p__Proteobacteria	c__Alphaproteobacteria	o__Sphingomonadales	f__Sphingomonadaceae	g__Novosphingobium	1	2	1	0	0	0	4
53155	k__Bacteria	p__Proteobacteria	c__Alphaproteobacteria	o__Sphingomonadales	f__Sphingomonadaceae	g__Novosphingobium	1	0	1	0	0	0	2
53189	k__Bacteria	p__Bacteroidota	c__Bacteroidia	o__Flavobacteriales	f__Flavobacteriaceae	g__Flavobacterium	0	0	1	0	0	1	2
53210	k__Bacteria	p__Proteobacteria	c__Alphaproteobacteria	o__Sphingomonadales	f__Sphingomonadaceae	g__Novosphingobium	1	0	1	0	0	1	3
53213	k__Bacteria	p__Proteobacteria	c__Alphaproteobacteria	o__Sphingomonadales	f__Sphingomonadaceae	g__Novosphingobium	1	0	1	0	1	0	3
53216	k__Bacteria	p__Proteobacteria	c__Alphaproteobacteria	o__Sphingomonadales	f__Sphingomonadaceae	g__Sphingomonas	0	0	1	1	2	0	4
53244	k__Bacteria	p__Proteobacteria	c__Alphaproteobacteria	o__Sphingomonadales	f__Sphingomonadaceae	g__Novosphingobium	0	0	1	0	1	0	2
53245	k__Bacteria	p__Firmicutes	c__Bacilli	o__Lactobacillales	f__Lactobacillaceae	g__Lactobacillus	1	12	8	4	9	9	43
53258	k__Bacteria	p__Proteobacteria	c__Alphaproteobacteria	o__Sphingomonadales	f__Sphingomonadaceae	g__Erythrobacter	1	0	1	0	0	0	2
53276	k__Bacteria	p__Proteobacteria	c__Alphaproteobacteria	o__Sphingomonadales	f__Sphingomonadaceae	g__Sphingomonas	1	0	1	0	1	0	3
53279	k__Bacteria	p__Proteobacteria	c__Alphaproteobacteria	o__Sphingomonadales	f__Sphingomonadaceae	g__Sphingomonas	0	0	1	1	0	0	2
53317	k__Bacteria	p__Proteobacteria	c__Alphaproteobacteria	o__Acetobacterales	f__Acetobacteraceae	g__Acetobacter	0	1	1	0	0	0	2
53333	k__Bacteria	p__Proteobacteria	c__Alphaproteobacteria	o__Sphingomonadales	f__Sphingomonadaceae	g__Novosphingobium	0	0	3	0	0	0	3
53349	k__Bacteria	p__Firmicutes	c__Bacilli	o__Lactobacillales	f__Lactobacillaceae	g__Liquorilactobacillus	64	0	77	18	8	1	168
53351	k__Bacteria	p__Proteobacteria	c__Alphaproteobacteria	o__Sphingomonadales	f__Sphingomonadaceae	g__Novosphingobium	0	0	1	0	0	1	2
53369	k__Bacteria	p__Proteobacteria	c__Alphaproteobacteria	o__Sphingomonadales	f__Sphingomonadaceae	g__Novosphingobium	1	0	1	0	0	0	2
53390	k__Bacteria	p__Proteobacteria	c__Alphaproteobacteria	o__Sphingomonadales	f__Sphingomonadaceae	g__Novosphingobium	1	0	1	0	0	0	2
53412	k__Bacteria	p__Proteobacteria	c__Alphaproteobacteria	o__Sphingomonadales	f__Sphingomonadaceae	g__Novosphingobium	0	0	1	1	0	0	2
53468	k__Bacteria	p__Proteobacteria	c__Alphaproteobacteria	o__Sphingomonadales	f__Sphingomonadaceae	g__Novosphingobium	0	0	2	0	0	0	2
53488	k__Bacteria	p__Proteobacteria	c__Alphaproteobacteria	o__Acetobacterales	f__Acetobacteraceae	g__Acetobacter	0	0	1	0	0	1	2
53496	k__Bacteria	p__Proteobacteria	c__Alphaproteobacteria	o__Sphingomonadales	f__Sphingomonadaceae	g__Sphingomonas	0	0	1	1	1	3	6
53551	k__Bacteria	p__Proteobacteria	c__Alphaproteobacteria	o__Sphingomonadales	f__Sphingomonadaceae	g__Novosphingobium	1	0	1	0	0	0	2
53552	k__Bacteria	p__Proteobacteria	c__Alphaproteobacteria	o__Acetobacterales	f__Acetobacteraceae	g__Acetobacter	0	0	1	0	1	0	2
53592	k__Bacteria	p__Firmicutes	c__Bacilli	o__Lactobacillales	f__Lactobacillaceae	g__Liquorilactobacillus	132	5	109	16	26	0	288
53625	k__Bacteria	p__Proteobacteria	c__Alphaproteobacteria	o__Sphingomonadales	f__Sphingomonadaceae	g__Novosphingobium	2	0	0	0	0	0	2
53627	k__Bacteria	p__Proteobacteria	c__Alphaproteobacteria	o__Sphingomonadales	f__Sphingomonadaceae	g__Novosphingobium	1	0	0	1	0	0	2
53631	k__Bacteria	p__Proteobacteria	c__Alphaproteobacteria	o__Acetobacterales	f__Acetobacteraceae	g__Acetobacter	1	2	0	1	3	0	7
53635	k__Bacteria	p__Proteobacteria	c__Alphaproteobacteria	o__Sphingomonadales	f__Sphingomonadaceae	g__Novosphingobium	2	0	0	1	0	0	3
53661	k__Bacteria	p__Proteobacteria	c__Alphaproteobacteria	o__Sphingomonadales	f__Sphingomonadaceae	g__Erythrobacter	1	0	0	0	1	0	2
53706	k__Bacteria	p__Proteobacteria	c__Alphaproteobacteria	o__Sphingomonadales	f__Sphingomonadaceae	g__Sphingopyxis	1	0	0	0	1	0	2
53742	k__Bacteria	p__Proteobacteria	c__Alphaproteobacteria	o__Sphingomonadales	f__Sphingomonadaceae	g__Novosphingobium	1	0	0	1	0	1	3
53744	k__Bacteria	p__Firmicutes	c__Bacilli	o__Lactobacillales	f__Lactobacillaceae	g__Lacticaseibacillus	1	0	0	1	0	2	4
53766	k__Bacteria	p__Proteobacteria	c__Alphaproteobacteria	o__Sphingomonadales	f__Sphingomonadaceae	g__Novosphingobium	1	0	0	1	0	0	2
53780	k__Bacteria	p__Proteobacteria	c__Alphaproteobacteria	o__Sphingomonadales	f__Sphingomonadaceae	g__Sphingomonas	2	0	0	1	0	0	3
53827	k__Bacteria	p__Proteobacteria	c__Alphaproteobacteria	o__Sphingomonadales	f__Sphingomonadaceae	g__Erythrobacter	1	1	0	0	0	0	2
53866	k__Bacteria	p__Proteobacteria	c__Alphaproteobacteria	o__Sphingomonadales	f__Sphingomonadaceae	g__Erythrobacter	1	0	0	0	1	0	2
53892	k__Bacteria	p__Proteobacteria	c__Alphaproteobacteria	o__Sphingomonadales	f__Sphingomonadaceae	g__Novosphingobium	2	0	0	0	0	0	2
53917	k__Bacteria	p__Proteobacteria	c__Alphaproteobacteria	o__Sphingomonadales	f__Sphingomonadaceae	g__Novosphingobium	1	0	0	0	2	0	3
53918	k__Bacteria	p__Proteobacteria	c__Alphaproteobacteria	o__Sphingomonadales	f__Sphingomonadaceae	g__Novosphingobium	2	0	0	1	0	0	3
53983	k__Bacteria	p__Proteobacteria	c__Alphaproteobacteria	o__Acetobacterales	f__Acetobacteraceae	g__Acetobacter	1	9	0	0	0	8	18
53998	k__Bacteria	p__Proteobacteria	c__Alphaproteobacteria	o__Sphingomonadales	f__Sphingomonadaceae	g__Novosphingobium	2	0	0	0	0	0	2
54084	k__Bacteria	p__Proteobacteria	c__Alphaproteobacteria	o__Sphingomonadales	f__Sphingomonadaceae	g__Novosphingobium	1	0	0	1	0	0	2
54102	k__Bacteria	p__Proteobacteria	c__Alphaproteobacteria	o__Sphingomonadales	f__Sphingomonadaceae	g__Novosphingobium	1	0	0	1	0	0	2
54262	k__Bacteria	p__Proteobacteria	c__Alphaproteobacteria	o__Sphingomonadales	f__Sphingomonadaceae	g__Novosphingobium	1	0	0	1	0	0	2
54282	k__Bacteria	p__Proteobacteria	c__Alphaproteobacteria	o__Sphingomonadales	f__Sphingomonadaceae	g__Novosphingobium	2	0	0	0	2	0	4
54305	k__Bacteria	p__Proteobacteria	c__Alphaproteobacteria	o__Acetobacterales	f__Acetobacteraceae	g__Acetobacter	1	1	0	0	0	0	2
54306	k__Bacteria	p__Proteobacteria	c__Alphaproteobacteria	o__Sphingomonadales	f__Sphingomonadaceae	g__Sphingomonas	1	1	0	0	0	0	2
54316	k__Bacteria	p__Firmicutes	c__Bacilli	o__Lactobacillales	f__Lactobacillaceae	g__Liquorilactobacillus	144	3	161	28	43	1	380
54320	k__Bacteria	p__Proteobacteria	c__Alphaproteobacteria	o__Sphingomonadales	f__Sphingomonadaceae	g__Novosphingobium	1	0	0	1	0	0	2
54329	k__Bacteria	p__Proteobacteria	c__Alphaproteobacteria	o__Sphingomonadales	f__Sphingomonadaceae	g__Novosphingobium	2	0	0	0	0	0	2
54363	k__Bacteria	p__Proteobacteria	c__Alphaproteobacteria	o__Sphingomonadales	f__Sphingomonadaceae	g__Novosphingobium	2	0	0	0	0	0	2
54376	k__Bacteria	p__Proteobacteria	c__Alphaproteobacteria	o__Sphingomonadales	f__Sphingomonadaceae	g__Novosphingobium	1	0	0	0	1	0	2
54396	k__Bacteria	p__Firmicutes	c__Bacilli	o__Lactobacillales	f__Lactobacillaceae	g__Liquorilactobacillus	10	0	9	2	1	0	22
54411	k__Bacteria	p__Proteobacteria	c__Alphaproteobacteria	o__Sphingomonadales	f__Sphingomonadaceae	g__Novosphingobium	1	0	1	0	0	0	2
54430	k__Bacteria	p__Proteobacteria	c__Alphaproteobacteria	o__Sphingomonadales	f__Sphingomonadaceae	g__Novosphingobium	2	1	0	0	0	0	3
54539	k__Bacteria	p__Proteobacteria	c__Alphaproteobacteria	o__Sphingomonadales	f__Sphingomonadaceae	g__Novosphingobium	1	0	0	0	0	1	2
54547	k__Bacteria	p__Proteobacteria	c__Alphaproteobacteria	o__Sphingomonadales	f__Sphingomonadaceae	g__Novosphingobium	1	0	0	0	0	1	2
54584	k__Bacteria	p__Bacteroidota	c__Bacteroidia	o__Bacteroidales	f__Dysgonomonadaceae	g__Dysgonomonas	2	0	0	0	0	0	2
54613	k__Bacteria	p__Proteobacteria	c__Alphaproteobacteria	o__Sphingomonadales	f__Sphingomonadaceae	g__Novosphingobium	2	0	0	1	1	0	4
54650	k__Bacteria	p__Firmicutes	c__Bacilli	o__Lactobacillales	f__Lactobacillaceae	g__Lactobacillus	303	325	211	157	172	356	1524
54654	k__Bacteria	p__Firmicutes	c__Bacilli	o__Lactobacillales	f__Lactobacillaceae	g__Leuconostoc	5	1	2	4	3	1	16
54718	k__Bacteria	p__Proteobacteria	c__Alphaproteobacteria	o__Sphingomonadales	f__Sphingomonadaceae	g__Novosphingobium	1	0	0	1	0	0	2
54756	k__Bacteria	p__Proteobacteria	c__Alphaproteobacteria	o__Acetobacterales	f__Acetobacteraceae	g__Acetobacter	1	7	0	1	0	12	21
54788	k__Bacteria	p__Proteobacteria	c__Alphaproteobacteria	o__Sphingomonadales	f__Sphingomonadaceae	g__Novosphingobium	2	0	0	0	0	0	2
54817	k__Bacteria	p__Proteobacteria	c__Alphaproteobacteria	o__Sphingomonadales	f__Sphingomonadaceae	g__Novosphingobium	1	1	0	0	0	0	2
54820	k__Bacteria	p__Proteobacteria	c__Alphaproteobacteria	o__Sphingomonadales	f__Sphingomonadaceae	g__Novosphingobium	2	0	0	0	0	0	2
54946	k__Bacteria	p__Proteobacteria	c__Alphaproteobacteria	o__Sphingomonadales	f__Sphingomonadaceae	g__Novosphingobium	3	0	0	0	1	0	4
54988	k__Bacteria	p__Proteobacteria	c__Alphaproteobacteria	o__Sphingomonadales	f__Sphingomonadaceae	g__Novosphingobium	1	0	0	0	1	0	2
54995	k__Bacteria	p__Proteobacteria	c__Alphaproteobacteria	o__Sphingomonadales	f__Sphingomonadaceae	g__Novosphingobium	2	0	0	0	0	0	2
55010	k__Bacteria	p__Proteobacteria	c__Gammaproteobacteria	o__Pseudomonadales	f__Moraxellaceae	g__Acinetobacter	2	0	2	0	1	0	5
55126	k__Bacteria	p__Proteobacteria	c__Alphaproteobacteria	o__Sphingomonadales	f__Sphingomonadaceae	g__Novosphingobium	1	0	0	0	4	0	5
55141	k__Bacteria	p__Firmicutes	c__Bacilli	o__Lactobacillales	f__Lactobacillaceae	g__Leuconostoc	2	0	0	0	0	0	2
55150	k__Bacteria	p__Proteobacteria	c__Alphaproteobacteria	o__Sphingomonadales	f__Sphingomonadaceae	g__Novosphingobium	1	0	0	0	1	0	2
55154	k__Bacteria	p__Proteobacteria	c__Alphaproteobacteria	o__Sphingomonadales	f__Sphingomonadaceae	g__Novosphingobium	2	0	0	0	1	0	3
55176	k__Bacteria	p__Proteobacteria	c__Alphaproteobacteria	o__Sphingomonadales	f__Sphingomonadaceae	g__Novosphingobium	1	0	0	1	0	0	2
55198	k__Bacteria	p__Proteobacteria	c__Alphaproteobacteria	o__Sphingomonadales	f__Sphingomonadaceae	g__Erythrobacter	1	0	0	0	1	0	2
55207	k__Bacteria	p__Proteobacteria	c__Alphaproteobacteria	o__Sphingomonadales	f__Sphingomonadaceae	g__Novosphingobium	2	0	0	2	1	0	5
55227	k__Bacteria	p__Firmicutes	c__Bacilli	o__Lactobacillales	f__Lactobacillaceae	g__Weissella	15	4	11	13	12	1	56
55234	k__Bacteria	p__Proteobacteria	c__Alphaproteobacteria	o__Sphingomonadales	f__Sphingomonadaceae	g__Sphingomonas	1	0	0	1	0	0	2
55237	k__Bacteria	p__Proteobacteria	c__Alphaproteobacteria	o__Sphingomonadales	f__Sphingomonadaceae	g__Novosphingobium	1	0	0	0	1	0	2
55306	k__Bacteria	p__Proteobacteria	c__Alphaproteobacteria	o__Sphingomonadales	f__Sphingomonadaceae	g__Novosphingobium	2	0	0	0	1	0	3
55430	k__Bacteria	p__Proteobacteria	c__Alphaproteobacteria	o__Sphingomonadales	f__Sphingomonadaceae	g__Novosphingobium	1	0	0	0	0	1	2
55463	k__Bacteria	p__Proteobacteria	c__Alphaproteobacteria	o__Sphingomonadales	f__Sphingomonadaceae	g__Blastomonas	2	0	0	0	0	0	2
55538	k__Bacteria	p__Proteobacteria	c__Alphaproteobacteria	o__Acetobacterales	f__Acetobacteraceae	g__Gluconobacter	1	2	0	0	0	1	4
55577	k__Bacteria	p__Proteobacteria	c__Alphaproteobacteria	o__Sphingomonadales	f__Sphingomonadaceae	g__Sphingomonas	1	1	0	0	3	0	5
55609	k__Bacteria	p__Proteobacteria	c__Alphaproteobacteria	o__Sphingomonadales	f__Sphingomonadaceae	g__Novosphingobium	1	0	0	0	0	1	2
55646	k__Bacteria	p__Proteobacteria	c__Alphaproteobacteria	o__Sphingomonadales	f__Sphingomonadaceae	g__Novosphingobium	1	0	0	2	0	1	4
55672	k__Bacteria	p__Proteobacteria	c__Alphaproteobacteria	o__Acetobacterales	f__Acetobacteraceae	g__Acetobacter	2	0	0	0	0	0	2
55686	k__Bacteria	p__Proteobacteria	c__Alphaproteobacteria	o__Sphingomonadales	f__Sphingomonadaceae	g__Novosphingobium	1	0	0	1	1	0	3
55717	k__Bacteria	p__Proteobacteria	c__Alphaproteobacteria	o__Sphingomonadales	f__Sphingomonadaceae	g__Novosphingobium	1	0	0	0	2	0	3
55732	k__Bacteria	p__Proteobacteria	c__Alphaproteobacteria	o__Sphingomonadales	f__Sphingomonadaceae	g__Erythrobacter	1	1	0	0	0	0	2
55770	k__Bacteria	p__Proteobacteria	c__Alphaproteobacteria	o__Sphingomonadales	f__Sphingomonadaceae	g__Novosphingobium	2	0	0	0	0	0	2
55780	k__Bacteria	p__Proteobacteria	c__Alphaproteobacteria	o__Sphingomonadales	f__Sphingomonadaceae	g__Novosphingobium	1	1	0	0	0	0	2
55822	k__Bacteria	p__Proteobacteria	c__Alphaproteobacteria	o__Sphingomonadales	f__Sphingomonadaceae	g__Novosphingobium	1	0	0	1	0	1	3
55839	k__Bacteria	p__Proteobacteria	c__Alphaproteobacteria	o__Sphingomonadales	f__Sphingomonadaceae	g__Novosphingobium	1	0	0	1	1	0	3
55847	k__Bacteria	p__Proteobacteria	c__Gammaproteobacteria	o__Enterobacterales	f__Erwiniaceae	g__Erwinia	2	0	0	1	0	0	3
55891	k__Bacteria	p__Proteobacteria	c__Alphaproteobacteria	o__Sphingomonadales	f__Sphingomonadaceae	g__Blastomonas	1	0	0	0	0	1	2
55907	k__Bacteria	p__Proteobacteria	c__Alphaproteobacteria	o__Sphingomonadales	f__Sphingomonadaceae	g__Novosphingobium	2	0	0	0	0	1	3
55988	k__Bacteria	p__Proteobacteria	c__Alphaproteobacteria	o__Sphingomonadales	f__Sphingomonadaceae	g__Novosphingobium	1	1	0	0	0	0	2
56082	k__Bacteria	p__Proteobacteria	c__Alphaproteobacteria	o__Sphingomonadales	f__Sphingomonadaceae	g__Novosphingobium	1	0	0	0	0	1	2
56099	k__Bacteria	p__Proteobacteria	c__Alphaproteobacteria	o__Sphingomonadales	f__Sphingomonadaceae	g__Novosphingobium	2	0	0	0	0	0	2
56130	k__Bacteria	p__Proteobacteria	c__Alphaproteobacteria	o__Sphingomonadales	f__Sphingomonadaceae	g__Novosphingobium	1	0	0	1	0	0	2
56155	k__Bacteria	p__Proteobacteria	c__Gammaproteobacteria	o__Pseudomonadales	f__Moraxellaceae	g__Acinetobacter	13	1	4	1	1	0	20
56195	k__Bacteria	p__Proteobacteria	c__Alphaproteobacteria	o__Sphingomonadales	f__Sphingomonadaceae	g__Sphingomonas	2	0	0	0	0	0	2
56219	k__Bacteria	p__Proteobacteria	c__Alphaproteobacteria	o__Sphingomonadales	f__Sphingomonadaceae	g__Novosphingobium	1	0	0	0	1	0	2
56253	k__Bacteria	p__Proteobacteria	c__Alphaproteobacteria	o__Sphingomonadales	f__Sphingomonadaceae	g__Novosphingobium	2	0	0	0	0	0	2
56308	k__Bacteria	p__Firmicutes	c__Bacilli	o__Lactobacillales	f__Lactobacillaceae	g__Liquorilactobacillus	1	0	0	1	0	0	2
56311	k__Bacteria	p__Proteobacteria	c__Alphaproteobacteria	o__Sphingomonadales	f__Sphingomonadaceae	g__Novosphingobium	1	0	1	1	0	0	3
56312	k__Bacteria	p__Firmicutes	c__Bacilli	o__Lactobacillales	f__Lactobacillaceae	g__Leuconostoc	622	459	470	123	105	632	2411
56370	k__Bacteria	p__Proteobacteria	c__Alphaproteobacteria	o__Sphingomonadales	f__Sphingomonadaceae	g__Sphingomonas	1	0	0	1	1	0	3
56402	k__Bacteria	p__Proteobacteria	c__Alphaproteobacteria	o__Sphingomonadales	f__Sphingomonadaceae	g__Novosphingobium	1	0	0	1	0	0	2
56444	k__Bacteria	p__Proteobacteria	c__Alphaproteobacteria	o__Sphingomonadales	f__Sphingomonadaceae	g__Novosphingobium	2	0	0	0	0	0	2
56448	k__Bacteria	p__Proteobacteria	c__Alphaproteobacteria	o__Sphingomonadales	f__Sphingomonadaceae	g__Erythrobacter	1	1	0	0	0	0	2
56467	k__Bacteria	p__Proteobacteria	c__Alphaproteobacteria	o__Sphingomonadales	f__Sphingomonadaceae	g__Novosphingobium	1	0	0	0	1	0	2
56511	k__Bacteria	p__Proteobacteria	c__Alphaproteobacteria	o__Sphingomonadales	f__Sphingomonadaceae	g__Novosphingobium	1	1	0	0	0	0	2
56517	k__Bacteria	p__Firmicutes	c__Bacilli	o__Lactobacillales	f__Lactobacillaceae	g__Lactobacillus	1	2	1	1	1	0	6
56555	k__Bacteria	p__Proteobacteria	c__Alphaproteobacteria	o__Sphingomonadales	f__Sphingomonadaceae	g__Novosphingobium	1	0	0	1	0	0	2
56658	k__Bacteria	p__Proteobacteria	c__Alphaproteobacteria	o__Sphingomonadales	f__Sphingomonadaceae	g__Novosphingobium	2	0	0	0	1	0	3
56666	k__Bacteria	p__Firmicutes	c__Bacilli	o__Lactobacillales	f__Lactobacillaceae	g__Weissella	4	0	1	0	4	0	9
56676	k__Bacteria	p__Proteobacteria	c__Alphaproteobacteria	o__Sphingomonadales	f__Sphingomonadaceae	g__Blastomonas	1	0	0	0	1	0	2
56708	k__Bacteria	p__Proteobacteria	c__Gammaproteobacteria	o__Pseudomonadales	f__Moraxellaceae	g__Acinetobacter	3	1	0	0	0	2	6
56734	k__Bacteria	p__Proteobacteria	c__Alphaproteobacteria	o__Sphingomonadales	f__Sphingomonadaceae	g__Novosphingobium	2	0	0	2	0	0	4
56776	k__Bacteria	p__Proteobacteria	c__Alphaproteobacteria	o__Sphingomonadales	f__Sphingomonadaceae	g__Novosphingobium	1	0	0	1	0	0	2
56822	k__Bacteria	p__Proteobacteria	c__Alphaproteobacteria	o__Sphingomonadales	f__Sphingomonadaceae	g__Sphingomonas	1	0	0	1	0	0	2
56850	k__Bacteria	p__Proteobacteria	c__Alphaproteobacteria	o__Sphingomonadales	f__Sphingomonadaceae	g__Novosphingobium	1	0	0	0	1	0	2
56896	k__Bacteria	p__Proteobacteria	c__Alphaproteobacteria	o__Sphingomonadales	f__Sphingomonadaceae	g__Novosphingobium	1	0	0	0	1	0	2
56959	k__Bacteria	p__Proteobacteria	c__Alphaproteobacteria	o__Sphingomonadales	f__Sphingomonadaceae	g__Erythrobacter	2	0	0	0	0	0	2
57016	k__Bacteria	p__Proteobacteria	c__Alphaproteobacteria	o__Sphingomonadales	f__Sphingomonadaceae	g__Erythrobacter	1	0	0	0	1	0	2
57044	k__Bacteria	p__Proteobacteria	c__Alphaproteobacteria	o__Sphingomonadales	f__Sphingomonadaceae	g__Novosphingobium	1	0	0	0	0	1	2
57048	k__Bacteria	p__Proteobacteria	c__Alphaproteobacteria	o__Sphingomonadales	f__Sphingomonadaceae	g__Sphingomonas	1	0	0	0	1	0	2
57096	k__Bacteria	p__Firmicutes	c__Bacilli	o__Lactobacillales	f__Lactobacillaceae	g__Latilactobacillus	1	0	1	0	0	1	3
57098	k__Bacteria	p__Proteobacteria	c__Alphaproteobacteria	o__Sphingomonadales	f__Sphingomonadaceae	g__Novosphingobium	1	0	0	1	0	0	2
57138	k__Bacteria	p__Proteobacteria	c__Alphaproteobacteria	o__Acetobacterales	f__Acetobacteraceae	g__Acetobacter	1	0	0	0	0	1	2
57147	k__Bacteria	p__Proteobacteria	c__Alphaproteobacteria	o__Sphingomonadales	f__Sphingomonadaceae	g__Novosphingobium	2	0	0	0	0	0	2
57153	k__Bacteria	p__Firmicutes	c__Bacilli	o__Lactobacillales	f__Lactobacillaceae	g__Leuconostoc	299	207	189	37	39	251	1022
57237	k__Bacteria	p__Firmicutes	c__Bacilli	o__Lactobacillales	f__Lactobacillaceae	g__Liquorilactobacillus	1596	35	1198	355	356	26	3566
57333	k__Bacteria	p__Proteobacteria	c__Gammaproteobacteria	o__Xanthomonadales	f__Xanthomonadaceae	g__Stenotrophomonas	1	2	0	0	1	4	8
57370	k__Bacteria	p__Proteobacteria	c__Alphaproteobacteria	o__Sphingomonadales	f__Sphingomonadaceae	g__Novosphingobium	1	0	0	1	0	0	2
57478	k__Bacteria	p__Actinobacteriota	c__Actinobacteria	o__Corynebacteriales	f__Corynebacteriaceae	g__Corynebacterium	1	0	0	0	0	1	2
57509	k__Bacteria	p__Proteobacteria	c__Alphaproteobacteria	o__Sphingomonadales	f__Sphingomonadaceae	g__Novosphingobium	1	1	0	0	0	0	2
57531	k__Bacteria	p__Proteobacteria	c__Alphaproteobacteria	o__Sphingomonadales	f__Sphingomonadaceae	g__Novosphingobium	1	0	0	1	0	0	2
57543	k__Bacteria	p__Proteobacteria	c__Alphaproteobacteria	o__Sphingomonadales	f__Sphingomonadaceae	g__Novosphingobium	1	1	0	0	0	0	2
57563	k__Bacteria	p__Firmicutes	c__Bacilli	o__Lactobacillales	f__Lactobacillaceae	g__Weissella	46	12	22	45	39	17	181
57579	k__Bacteria	p__Proteobacteria	c__Alphaproteobacteria	o__Sphingomonadales	f__Sphingomonadaceae	g__Sphingomonas	1	0	0	0	1	0	2
57638	k__Bacteria	p__Proteobacteria	c__Gammaproteobacteria	o__Enterobacterales	f__Erwiniaceae	g__Erwinia	1	0	1	2	0	0	4
57656	k__Bacteria	p__Proteobacteria	c__Alphaproteobacteria	o__Sphingomonadales	f__Sphingomonadaceae	g__Novosphingobium	1	1	0	0	0	0	2
57677	k__Bacteria	p__Proteobacteria	c__Alphaproteobacteria	o__Sphingomonadales	f__Sphingomonadaceae	g__Novosphingobium	1	0	0	0	1	0	2
57734	k__Bacteria	p__Proteobacteria	c__Alphaproteobacteria	o__Sphingomonadales	f__Sphingomonadaceae	g__Novosphingobium	1	0	0	0	1	0	2
57825	k__Bacteria	p__Firmicutes	c__Bacilli	o__Lactobacillales	f__Lactobacillaceae	g__Leuconostoc	149	183	125	89	65	208	819
57833	k__Bacteria	p__Proteobacteria	c__Alphaproteobacteria	o__Sphingomonadales	f__Sphingomonadaceae	g__Novosphingobium	1	0	1	1	0	1	4
57857	k__Bacteria	p__Proteobacteria	c__Alphaproteobacteria	o__Sphingomonadales	f__Sphingomonadaceae	g__Blastomonas	1	0	0	0	0	1	2
57863	k__Bacteria	p__Proteobacteria	c__Alphaproteobacteria	o__Sphingomonadales	f__Sphingomonadaceae	g__Novosphingobium	1	0	0	0	1	0	2
57918	k__Bacteria	p__Proteobacteria	c__Alphaproteobacteria	o__Sphingomonadales	f__Sphingomonadaceae	g__Novosphingobium	1	0	0	1	0	0	2
57989	k__Bacteria	p__Proteobacteria	c__Alphaproteobacteria	o__Sphingomonadales	f__Sphingomonadaceae	g__Novosphingobium	1	0	0	1	0	0	2
57999	k__Bacteria	p__Firmicutes	c__Bacilli	o__Lactobacillales	f__Streptococcaceae	g__Lactococcus	2	0	0	0	0	0	2
58041	k__Bacteria	p__Firmicutes	c__Bacilli	o__Lactobacillales	f__Lactobacillaceae	g__Leuconostoc	69	50	63	13	12	65	272
58061	k__Bacteria	p__Proteobacteria	c__Gammaproteobacteria	o__Enterobacterales	f__Enterobacteriaceae	g__Enterobacter	1	0	0	0	1	0	2
58156	k__Bacteria	p__Proteobacteria	c__Gammaproteobacteria	o__Enterobacterales	f__Erwiniaceae	g__Erwinia	29	0	23	2	2	1	57
58256	k__Bacteria	p__Firmicutes	c__Bacilli	o__Lactobacillales	f__Lactobacillaceae	g__Lactobacillus	1	2	0	1	1	1	6
58309	k__Bacteria	p__Bacteroidota	c__Bacteroidia	o__Bacteroidales	f__Dysgonomonadaceae	g__Dysgonomonas	0	0	0	2	0	0	2
58319	k__Bacteria	p__Proteobacteria	c__Alphaproteobacteria	o__Sphingomonadales	f__Sphingomonadaceae	g__Novosphingobium	0	0	0	2	3	0	5
58321	k__Bacteria	p__Proteobacteria	c__Alphaproteobacteria	o__Sphingomonadales	f__Sphingomonadaceae	g__Novosphingobium	0	0	0	1	0	1	2
58359	k__Bacteria	p__Firmicutes	c__Bacilli	o__Lactobacillales	f__Lactobacillaceae	g__Lactobacillus	49	57	51	26	23	72	278
58365	k__Bacteria	p__Proteobacteria	c__Alphaproteobacteria	o__Acetobacterales	f__Acetobacteraceae	g__Acetobacter	0	1	0	1	0	2	4
58409	k__Bacteria	p__Proteobacteria	c__Alphaproteobacteria	o__Acetobacterales	f__Acetobacteraceae	g__Acetobacter	0	11	0	1	1	5	18
58480	k__Bacteria	p__Proteobacteria	c__Alphaproteobacteria	o__Sphingomonadales	f__Sphingomonadaceae	g__Sphingomonas	0	1	0	1	0	0	2
58517	k__Bacteria	p__Proteobacteria	c__Alphaproteobacteria	o__Acetobacterales	f__Acetobacteraceae	g__Acetobacter	0	2	0	1	0	3	6
58524	k__Bacteria	p__Proteobacteria	c__Alphaproteobacteria	o__Sphingomonadales	f__Sphingomonadaceae	g__Novosphingobium	0	0	1	1	0	0	2
58555	k__Bacteria	p__Proteobacteria	c__Alphaproteobacteria	o__Acetobacterales	f__Acetobacteraceae	g__Acetobacter	0	0	0	1	1	0	2
58588	k__Bacteria	p__Proteobacteria	c__Alphaproteobacteria	o__Acetobacterales	f__Acetobacteraceae	g__Acetobacter	0	4	0	1	1	8	14
58654	k__Bacteria	p__Proteobacteria	c__Alphaproteobacteria	o__Sphingomonadales	f__Sphingomonadaceae	g__Novosphingobium	0	0	0	2	0	0	2
58689	k__Bacteria	p__Proteobacteria	c__Alphaproteobacteria	o__Sphingomonadales	f__Sphingomonadaceae	g__Novosphingobium	0	0	0	1	1	0	2
58739	k__Bacteria	p__Proteobacteria	c__Alphaproteobacteria	o__Acetobacterales	f__Acetobacteraceae	g__Acetobacter	0	3	0	1	3	2	9
58756	k__Bacteria	p__Proteobacteria	c__Alphaproteobacteria	o__Sphingomonadales	f__Sphingomonadaceae	g__Novosphingobium	1	0	0	1	0	0	2
58790	k__Bacteria	p__Proteobacteria	c__Alphaproteobacteria	o__Sphingomonadales	f__Sphingomonadaceae	g__Sphingomonas	0	0	0	3	3	0	6
58794	k__Bacteria	p__Proteobacteria	c__Alphaproteobacteria	o__Sphingomonadales	f__Sphingomonadaceae	g__Novosphingobium	0	1	0	1	0	0	2
58821	k__Bacteria	p__Proteobacteria	c__Alphaproteobacteria	o__Acetobacterales	f__Acetobacteraceae	g__Acetobacter	0	1	0	1	0	0	2
58822	k__Bacteria	p__Proteobacteria	c__Alphaproteobacteria	o__Sphingomonadales	f__Sphingomonadaceae	g__Novosphingobium	0	0	0	1	1	0	2
58948	k__Bacteria	p__Proteobacteria	c__Alphaproteobacteria	o__Sphingomonadales	f__Sphingomonadaceae	g__Sphingomonas	0	0	0	2	1	0	3
58951	k__Bacteria	p__Proteobacteria	c__Alphaproteobacteria	o__Sphingomonadales	f__Sphingomonadaceae	g__Novosphingobium	0	0	0	2	1	0	3
58982	k__Bacteria	p__Proteobacteria	c__Alphaproteobacteria	o__Sphingomonadales	f__Sphingomonadaceae	g__Novosphingobium	0	0	0	1	0	1	2
59033	k__Bacteria	p__Proteobacteria	c__Alphaproteobacteria	o__Sphingomonadales	f__Sphingomonadaceae	g__Novosphingobium	0	0	0	1	1	0	2
59081	k__Bacteria	p__Proteobacteria	c__Alphaproteobacteria	o__Acetobacterales	f__Acetobacteraceae	g__Asaia	0	1	0	1	0	1	3
59129	k__Bacteria	p__Proteobacteria	c__Alphaproteobacteria	o__Sphingomonadales	f__Sphingomonadaceae	g__Sphingomonas	0	0	0	1	1	0	2
59174	k__Bacteria	p__Proteobacteria	c__Alphaproteobacteria	o__Acetobacterales	f__Acetobacteraceae	g__Acetobacter	0	0	0	1	1	0	2
59215	k__Bacteria	p__Proteobacteria	c__Alphaproteobacteria	o__Sphingomonadales	f__Sphingomonadaceae	g__Novosphingobium	3	2	3	5	1	1	15
59236	k__Bacteria	p__Proteobacteria	c__Alphaproteobacteria	o__Sphingomonadales	f__Sphingomonadaceae	g__Novosphingobium	0	1	0	1	0	0	2
59243	k__Bacteria	p__Proteobacteria	c__Alphaproteobacteria	o__Sphingomonadales	f__Sphingomonadaceae	g__Novosphingobium	0	0	0	2	0	0	2
59252	k__Bacteria	p__Firmicutes	c__Bacilli	o__Lactobacillales	f__Lactobacillaceae	g__Lactobacillus	1	1	1	1	0	4	8
59332	k__Bacteria	p__Firmicutes	c__Bacilli	o__Lactobacillales	f__Lactobacillaceae	g__Ligilactobacillus	0	14	0	2	6	7	29
59363	k__Bacteria	p__Firmicutes	c__Bacilli	o__Lactobacillales	f__Lactobacillaceae	g__Lacticaseibacillus	0	0	0	2	1	3	6
59366	k__Bacteria	p__Proteobacteria	c__Alphaproteobacteria	o__Acetobacterales	f__Acetobacteraceae	g__Acetobacter	0	0	0	1	0	1	2
59386	k__Bacteria	p__Proteobacteria	c__Alphaproteobacteria	o__Sphingomonadales	f__Sphingomonadaceae	g__Sphingomonas	1	0	0	1	1	0	3
59392	k__Bacteria	p__Proteobacteria	c__Alphaproteobacteria	o__Sphingomonadales	f__Sphingomonadaceae	g__Novosphingobium	0	1	0	1	0	0	2
59396	k__Bacteria	p__Proteobacteria	c__Alphaproteobacteria	o__Acetobacterales	f__Acetobacteraceae	g__Asaia	0	0	0	1	0	1	2
59475	k__Bacteria	p__Proteobacteria	c__Alphaproteobacteria	o__Acetobacterales	f__Acetobacteraceae	g__Acetobacter	0	2	0	1	1	5	9
59490	k__Bacteria	p__Proteobacteria	c__Alphaproteobacteria	o__Acetobacterales	f__Acetobacteraceae	g__Acetobacter	0	0	0	1	0	1	2
59544	k__Bacteria	p__Proteobacteria	c__Alphaproteobacteria	o__Acetobacterales	f__Acetobacteraceae	g__Acetobacter	0	1	0	1	0	0	2
59551	k__Bacteria	p__Proteobacteria	c__Alphaproteobacteria	o__Acetobacterales	f__Acetobacteraceae	g__Acetobacter	0	6	0	1	0	5	12
59557	k__Bacteria	p__Proteobacteria	c__Alphaproteobacteria	o__Sphingomonadales	f__Sphingomonadaceae	g__Novosphingobium	0	0	0	3	0	0	3
59575	k__Bacteria	p__Proteobacteria	c__Alphaproteobacteria	o__Sphingomonadales	f__Sphingomonadaceae	g__Novosphingobium	0	0	0	1	1	0	2
59600	k__Bacteria	p__Proteobacteria	c__Alphaproteobacteria	o__Sphingomonadales	f__Sphingomonadaceae	g__Novosphingobium	0	0	0	2	0	0	2
59609	k__Bacteria	p__Proteobacteria	c__Gammaproteobacteria	o__Enterobacterales	f__Erwiniaceae	g__Erwinia	0	0	0	1	1	0	2
59611	k__Bacteria	p__Proteobacteria	c__Alphaproteobacteria	o__Sphingomonadales	f__Sphingomonadaceae	g__Novosphingobium	0	0	0	1	1	0	2
59627	k__Bacteria	p__Proteobacteria	c__Alphaproteobacteria	o__Acetobacterales	f__Acetobacteraceae	g__Acetobacter	0	7	0	1	0	10	18
59633	k__Bacteria	p__Firmicutes	c__Bacilli	o__Lactobacillales	f__Lactobacillaceae	g__Lactobacillus	5	6	1	10	5	2	29
59643	k__Bacteria	p__Proteobacteria	c__Alphaproteobacteria	o__Sphingomonadales	f__Sphingomonadaceae	g__Novosphingobium	0	0	0	1	2	0	3
59726	k__Bacteria	p__Proteobacteria	c__Alphaproteobacteria	o__Acetobacterales	f__Acetobacteraceae	g__Acetobacter	0	2	0	1	0	1	4
59739	k__Bacteria	p__Firmicutes	c__Bacilli	o__Lactobacillales	f__Streptococcaceae	g__Lactococcus	1	0	2	1	0	0	4
59836	k__Bacteria	p__Firmicutes	c__Bacilli	o__Lactobacillales	f__Lactobacillaceae	g__Leuconostoc	997	619	523	189	139	860	3327
59880	k__Bacteria	p__Proteobacteria	c__Alphaproteobacteria	o__Acetobacterales	f__Acetobacteraceae	g__Acetobacter	0	0	0	2	0	0	2
59881	k__Bacteria	p__Proteobacteria	c__Alphaproteobacteria	o__Sphingomonadales	f__Sphingomonadaceae	g__Novosphingobium	0	1	0	1	0	0	2
60005	k__Bacteria	p__Firmicutes	c__Bacilli	o__Lactobacillales	f__Lactobacillaceae	g__Liquorilactobacillus	48	10	31	8	10	2	109
60022	k__Bacteria	p__Firmicutes	c__Bacilli	o__Lactobacillales	f__Streptococcaceae	g__Lactococcus	0	0	0	3	2	0	5
60069	k__Bacteria	p__Proteobacteria	c__Alphaproteobacteria	o__Sphingomonadales	f__Sphingomonadaceae	g__Erythrobacter	0	0	0	2	0	0	2
60118	k__Bacteria	p__Proteobacteria	c__Alphaproteobacteria	o__Acetobacterales	f__Acetobacteraceae	g__Acetobacter	0	0	0	1	0	2	3
60178	k__Bacteria	p__Firmicutes	c__Bacilli	o__Lactobacillales	f__Lactobacillaceae	g__Lactobacillus	1	1	2	4	0	4	12
60226	k__Bacteria	p__Proteobacteria	c__Alphaproteobacteria	o__Sphingomonadales	f__Sphingomonadaceae	g__Novosphingobium	0	0	0	1	1	0	2
60279	k__Bacteria	p__Proteobacteria	c__Alphaproteobacteria	o__Sphingomonadales	f__Sphingomonadaceae	g__Novosphingobium	0	0	0	1	1	0	2
60435	k__Bacteria	p__Proteobacteria	c__Gammaproteobacteria	o__Enterobacterales	f__Enterobacteriaceae	g__Escherichia-Shigella	1	0	0	1	0	0	2
60514	k__Bacteria	p__Proteobacteria	c__Alphaproteobacteria	o__Sphingomonadales	f__Sphingomonadaceae	g__Novosphingobium	0	1	0	1	0	0	2
60518	k__Bacteria	p__Proteobacteria	c__Alphaproteobacteria	o__Sphingomonadales	f__Sphingomonadaceae	g__Novosphingobium	0	0	1	2	0	0	3
60572	k__Bacteria	p__Proteobacteria	c__Alphaproteobacteria	o__Acetobacterales	f__Acetobacteraceae	g__Acetobacter	0	10	0	2	0	6	18
60690	k__Bacteria	p__Firmicutes	c__Bacilli	o__Lactobacillales	f__Lactobacillaceae	g__Fructilactobacillus	0	4	0	1	2	7	14
60813	k__Bacteria	p__Proteobacteria	c__Alphaproteobacteria	o__Sphingomonadales	f__Sphingomonadaceae	g__Novosphingobium	0	1	0	1	0	0	2
60890	k__Bacteria	p__Proteobacteria	c__Alphaproteobacteria	o__Sphingomonadales	f__Sphingomonadaceae	g__Novosphingobium	1	0	0	1	0	0	2
60905	k__Bacteria	p__Firmicutes	c__Bacilli	o__Lactobacillales	f__Lactobacillaceae	g__Weissella	1	0	1	3	3	0	8
60907	k__Bacteria	p__Proteobacteria	c__Alphaproteobacteria	o__Acetobacterales	f__Acetobacteraceae	g__Acetobacter	0	1	0	1	0	0	2
60969	k__Bacteria	p__Firmicutes	c__Bacilli	o__Lactobacillales	f__Lactobacillaceae	g__Lactobacillus	184	15	204	87	101	5	596
60991	k__Bacteria	p__Firmicutes	c__Bacilli	o__Lactobacillales	f__Lactobacillaceae	g__Leuconostoc	0	0	0	3	0	0	3
61031	k__Bacteria	p__Proteobacteria	c__Alphaproteobacteria	o__Sphingomonadales	f__Sphingomonadaceae	g__Novosphingobium	0	0	0	1	1	0	2
61035	k__Bacteria	p__Firmicutes	c__Bacilli	o__Lactobacillales	f__Lactobacillaceae	g__Lactobacillus	0	1	0	7	1	3	12
61049	k__Bacteria	p__Proteobacteria	c__Alphaproteobacteria	o__Sphingomonadales	f__Sphingomonadaceae	g__Sphingomonas	0	0	0	1	0	1	2
61121	k__Bacteria	p__Proteobacteria	c__Alphaproteobacteria	o__Sphingomonadales	f__Sphingomonadaceae	g__Novosphingobium	0	0	1	1	0	0	2
61182	k__Bacteria	p__Proteobacteria	c__Alphaproteobacteria	o__Acetobacterales	f__Acetobacteraceae	g__Acetobacter	0	1	0	1	0	1	3
61231	k__Bacteria	p__Firmicutes	c__Bacilli	o__Lactobacillales	f__Lactobacillaceae	g__Weissella	3	1	1	4	4	0	13
61369	k__Bacteria	p__Proteobacteria	c__Alphaproteobacteria	o__Sphingomonadales	f__Sphingomonadaceae	g__Sphingomonas	0	0	0	1	0	1	2
61394	k__Bacteria	p__Firmicutes	c__Bacilli	o__Lactobacillales	f__Lactobacillaceae	g__Lactobacillus	1	1	0	1	0	0	3
61397	k__Bacteria	p__Proteobacteria	c__Alphaproteobacteria	o__Sphingomonadales	f__Sphingomonadaceae	g__Novosphingobium	0	0	1	1	1	0	3
61463	k__Bacteria	p__Proteobacteria	c__Alphaproteobacteria	o__Sphingomonadales	f__Sphingomonadaceae	g__Novosphingobium	0	0	0	1	1	0	2
61483	k__Bacteria	p__Proteobacteria	c__Alphaproteobacteria	o__Sphingomonadales	f__Sphingomonadaceae	g__Novosphingobium	0	0	0	1	1	1	3
61486	k__Bacteria	p__Proteobacteria	c__Alphaproteobacteria	o__Sphingomonadales	f__Sphingomonadaceae	g__Novosphingobium	0	0	0	1	1	0	2
61491	k__Bacteria	p__Proteobacteria	c__Gammaproteobacteria	o__Pseudomonadales	f__Moraxellaceae	g__Acinetobacter	1	0	0	1	0	0	2
61492	k__Bacteria	p__Proteobacteria	c__Alphaproteobacteria	o__Acetobacterales	f__Acetobacteraceae	g__Acetobacter	0	1	0	2	0	0	3
61544	k__Bacteria	p__Proteobacteria	c__Alphaproteobacteria	o__Sphingomonadales	f__Sphingomonadaceae	g__Novosphingobium	0	0	0	0	1	1	2
61588	k__Bacteria	p__Proteobacteria	c__Alphaproteobacteria	o__Sphingomonadales	f__Sphingomonadaceae	g__Novosphingobium	0	0	0	0	2	0	2
61644	k__Bacteria	p__Proteobacteria	c__Alphaproteobacteria	o__Sphingomonadales	f__Sphingomonadaceae	g__Novosphingobium	0	0	0	0	2	0	2
61729	k__Bacteria	p__Proteobacteria	c__Alphaproteobacteria	o__Sphingomonadales	f__Sphingomonadaceae	g__Novosphingobium	0	0	0	1	1	0	2
61733	k__Bacteria	p__Proteobacteria	c__Alphaproteobacteria	o__Sphingomonadales	f__Sphingomonadaceae	g__Novosphingobium	0	0	0	0	2	0	2
61913	k__Bacteria	p__Proteobacteria	c__Alphaproteobacteria	o__Acetobacterales	f__Acetobacteraceae	g__Acetobacter	0	1	0	0	1	0	2
61943	k__Bacteria	p__Proteobacteria	c__Alphaproteobacteria	o__Acetobacterales	f__Acetobacteraceae	g__Acetobacter	0	1	0	0	1	1	3
61956	k__Bacteria	p__Firmicutes	c__Bacilli	o__Lactobacillales	f__Lactobacillaceae	g__Liquorilactobacillus	206	3	123	40	49	7	428
61957	k__Bacteria	p__Proteobacteria	c__Alphaproteobacteria	o__Sphingomonadales	f__Sphingomonadaceae	g__Novosphingobium	0	0	0	0	1	1	2
62002	k__Bacteria	p__Proteobacteria	c__Alphaproteobacteria	o__Acetobacterales	f__Acetobacteraceae	g__Acetobacter	0	2	0	0	1	1	4
62075	k__Bacteria	p__Proteobacteria	c__Alphaproteobacteria	o__Sphingomonadales	f__Sphingomonadaceae	g__Novosphingobium	0	0	0	0	2	0	2
62221	k__Bacteria	p__Firmicutes	c__Bacilli	o__Lactobacillales	f__Lactobacillaceae	g__Dellaglioa	887	16	492	203	200	17	1815
62252	k__Bacteria	p__Proteobacteria	c__Alphaproteobacteria	o__Sphingomonadales	f__Sphingomonadaceae	g__Novosphingobium	0	0	0	0	2	0	2
62385	k__Bacteria	p__Proteobacteria	c__Alphaproteobacteria	o__Acetobacterales	f__Acetobacteraceae	g__Acetobacter	0	1	0	0	1	3	5
62409	k__Bacteria	p__Firmicutes	c__Bacilli	o__Lactobacillales	f__Lactobacillaceae	g__Lentilactobacillus	0	0	0	1	7	4	12
62477	k__Bacteria	p__Proteobacteria	c__Gammaproteobacteria	o__Pseudomonadales	f__Moraxellaceae	g__Acinetobacter	0	0	1	0	1	0	2
62612	k__Bacteria	p__Proteobacteria	c__Alphaproteobacteria	o__Sphingomonadales	f__Sphingomonadaceae	g__Novosphingobium	0	0	0	0	2	0	2
62631	k__Bacteria	p__Proteobacteria	c__Gammaproteobacteria	o__Pseudomonadales	f__Moraxellaceae	g__Acinetobacter	2	0	1	0	1	0	4
62799	k__Bacteria	p__Firmicutes	c__Bacilli	o__Lactobacillales	f__Streptococcaceae	g__Lactococcus	0	1	0	1	3	3	8
62842	k__Bacteria	p__Firmicutes	c__Bacilli	o__Lactobacillales	f__Lactobacillaceae	g__Lactobacillus	0	20	0	13	11	23	67
62855	k__Bacteria	p__Proteobacteria	c__Alphaproteobacteria	o__Sphingomonadales	f__Sphingomonadaceae	g__Novosphingobium	0	0	0	0	1	1	2
62891	k__Bacteria	p__Firmicutes	c__Bacilli	o__Lactobacillales	f__Lactobacillaceae	g__Weissella	10	3	8	2	3	2	28
62926	k__Bacteria	p__Proteobacteria	c__Alphaproteobacteria	o__Sphingomonadales	f__Sphingomonadaceae	g__Novosphingobium	0	0	0	0	2	0	2
62946	k__Bacteria	p__Proteobacteria	c__Alphaproteobacteria	o__Sphingomonadales	f__Sphingomonadaceae	g__Erythrobacter	0	1	0	0	1	0	2
63004	k__Bacteria	p__Firmicutes	c__Bacilli	o__Lactobacillales	f__Lactobacillaceae	g__Leuconostoc	0	0	0	0	1	1	2
63066	k__Bacteria	p__Proteobacteria	c__Alphaproteobacteria	o__Sphingomonadales	f__Sphingomonadaceae	g__Novosphingobium	1	0	0	0	1	0	2
63083	k__Bacteria	p__Firmicutes	c__Bacilli	o__Lactobacillales	f__Streptococcaceae	g__Lactococcus	0	1	0	0	1	1	3
63215	k__Bacteria	p__Proteobacteria	c__Alphaproteobacteria	o__Sphingomonadales	f__Sphingomonadaceae	g__Novosphingobium	0	0	0	0	2	0	2
63233	k__Bacteria	p__Proteobacteria	c__Alphaproteobacteria	o__Acetobacterales	f__Acetobacteraceae	g__Acetobacter	0	1	0	0	1	0	2
63267	k__Bacteria	p__Firmicutes	c__Bacilli	o__Lactobacillales	f__Lactobacillaceae	g__Latilactobacillus	0	11	0	1	2	5	19
63402	k__Bacteria	p__Firmicutes	c__Bacilli	o__Lactobacillales	f__Lactobacillaceae	g__Lactobacillus	3	9	6	3	5	4	30
63449	k__Bacteria	p__Proteobacteria	c__Alphaproteobacteria	o__Acetobacterales	f__Acetobacteraceae	g__Acetobacter	0	0	0	0	1	1	2
63496	k__Bacteria	p__Proteobacteria	c__Alphaproteobacteria	o__Sphingomonadales	f__Sphingomonadaceae	g__Novosphingobium	0	0	0	0	2	0	2
63522	k__Bacteria	p__Proteobacteria	c__Alphaproteobacteria	o__Sphingomonadales	f__Sphingomonadaceae	g__Novosphingobium	1	0	0	0	1	0	2
63630	k__Bacteria	p__Proteobacteria	c__Alphaproteobacteria	o__Sphingomonadales	f__Sphingomonadaceae	g__Novosphingobium	0	0	0	1	2	0	3
63690	k__Bacteria	p__Firmicutes	c__Bacilli	o__Lactobacillales	f__Lactobacillaceae	g__Weissella	3	1	2	4	3	0	13
63699	k__Bacteria	p__Proteobacteria	c__Alphaproteobacteria	o__Sphingomonadales	f__Sphingomonadaceae	g__Novosphingobium	0	0	1	0	1	0	2
63737	k__Bacteria	p__Proteobacteria	c__Alphaproteobacteria	o__Sphingomonadales	f__Sphingomonadaceae	g__Novosphingobium	0	1	0	0	1	0	2
63948	k__Bacteria	p__Firmicutes	c__Bacilli	o__Lactobacillales	f__Lactobacillaceae	g__Lactobacillus	0	0	0	1	1	0	2
63953	k__Bacteria	p__Proteobacteria	c__Alphaproteobacteria	o__Acetobacterales	f__Acetobacteraceae	g__Acetobacter	0	3	0	0	1	4	8
64010	k__Bacteria	p__Proteobacteria	c__Alphaproteobacteria	o__Sphingomonadales	f__Sphingomonadaceae	g__Novosphingobium	0	0	1	0	1	0	2
64015	k__Bacteria	p__Proteobacteria	c__Alphaproteobacteria	o__Sphingomonadales	f__Sphingomonadaceae	g__Novosphingobium	0	0	0	0	2	0	2
64061	k__Bacteria	p__Proteobacteria	c__Alphaproteobacteria	o__Acetobacterales	f__Acetobacteraceae	g__Acetobacter	0	6	0	0	1	10	17
64066	k__Bacteria	p__Proteobacteria	c__Alphaproteobacteria	o__Sphingomonadales	f__Sphingomonadaceae	g__Sphingomonas	0	0	0	0	3	0	3
64069	k__Bacteria	p__Proteobacteria	c__Alphaproteobacteria	o__Sphingomonadales	f__Sphingomonadaceae	g__Novosphingobium	9	3	14	17	11	2	56
64172	k__Bacteria	p__Proteobacteria	c__Alphaproteobacteria	o__Sphingomonadales	f__Sphingomonadaceae	g__Novosphingobium	0	0	0	0	2	0	2
64257	k__Bacteria	p__Proteobacteria	c__Alphaproteobacteria	o__Acetobacterales	f__Acetobacteraceae	g__Acetobacter	0	6	0	0	1	3	10
64350	k__Bacteria	p__Proteobacteria	c__Alphaproteobacteria	o__Sphingomonadales	f__Sphingomonadaceae	g__Novosphingobium	0	0	0	0	2	1	3
64377	k__Bacteria	p__Firmicutes	c__Bacilli	o__Lactobacillales	f__Lactobacillaceae	g__Lactobacillus	0	46	0	22	25	50	143
64506	k__Bacteria	p__Proteobacteria	c__Alphaproteobacteria	o__Acetobacterales	f__Acetobacteraceae	g__Acetobacter	0	0	0	0	1	2	3
64517	k__Bacteria	p__Proteobacteria	c__Alphaproteobacteria	o__Acetobacterales	f__Acetobacteraceae	g__Acetobacter	0	0	0	0	1	1	2
64612	k__Bacteria	p__Proteobacteria	c__Alphaproteobacteria	o__Sphingomonadales	f__Sphingomonadaceae	g__Novosphingobium	0	0	0	1	1	0	2
64637	k__Bacteria	p__Proteobacteria	c__Alphaproteobacteria	o__Sphingomonadales	f__Sphingomonadaceae	g__Novosphingobium	0	0	0	0	2	0	2
64860	k__Bacteria	p__Proteobacteria	c__Alphaproteobacteria	o__Sphingomonadales	f__Sphingomonadaceae	g__Novosphingobium	0	2	0	0	2	1	5
64985	k__Bacteria	p__Proteobacteria	c__Alphaproteobacteria	o__Acetobacterales	f__Acetobacteraceae	g__Acetobacter	0	3	0	0	1	0	4
65010	k__Bacteria	p__Proteobacteria	c__Alphaproteobacteria	o__Sphingomonadales	f__Sphingomonadaceae	g__Sphingomonas	0	0	0	0	1	2	3
65160	k__Bacteria	p__Firmicutes	c__Bacilli	o__Lactobacillales	f__Lactobacillaceae	g__Weissella	18	29	18	13	19	26	123
65176	k__Bacteria	p__Proteobacteria	c__Alphaproteobacteria	o__Acetobacterales	f__Acetobacteraceae	g__Acetobacter	0	0	0	0	0	2	2
65188	k__Bacteria	p__Firmicutes	c__Bacilli	o__Lactobacillales	f__Lactobacillaceae	g__Lacticaseibacillus	0	2	0	0	0	3	5
65209	k__Bacteria	p__Proteobacteria	c__Alphaproteobacteria	o__Acetobacterales	f__Acetobacteraceae	g__Acetobacter	0	2	0	0	0	2	4
65234	k__Bacteria	p__Proteobacteria	c__Alphaproteobacteria	o__Acetobacterales	f__Acetobacteraceae	g__Acetobacter	0	1	0	0	0	4	5
65250	k__Bacteria	p__Proteobacteria	c__Alphaproteobacteria	o__Acetobacterales	f__Acetobacteraceae	g__Acetobacter	0	4	0	0	0	7	11
65268	k__Bacteria	p__Proteobacteria	c__Alphaproteobacteria	o__Sphingomonadales	f__Sphingomonadaceae	g__Novosphingobium	0	1	0	0	0	1	2
65289	k__Bacteria	p__Proteobacteria	c__Alphaproteobacteria	o__Acetobacterales	f__Acetobacteraceae	g__Acetobacter	0	0	0	0	0	4	4
65316	k__Bacteria	p__Proteobacteria	c__Alphaproteobacteria	o__Acetobacterales	f__Acetobacteraceae	g__Acetobacter	0	3	0	0	0	5	8
65327	k__Bacteria	p__Proteobacteria	c__Alphaproteobacteria	o__Acetobacterales	f__Acetobacteraceae	g__Komagataeibacter	0	9	0	0	0	14	23
65335	k__Bacteria	p__Proteobacteria	c__Alphaproteobacteria	o__Acetobacterales	f__Acetobacteraceae	g__Acetobacter	0	1	0	0	0	1	2
65337	k__Bacteria	p__Proteobacteria	c__Alphaproteobacteria	o__Acetobacterales	f__Acetobacteraceae	g__Acetobacter	0	2	0	0	0	1	3
65340	k__Bacteria	p__Firmicutes	c__Bacilli	o__Lactobacillales	f__Lactobacillaceae	g__Latilactobacillus	0	2	0	0	0	4	6
65372	k__Bacteria	p__Firmicutes	c__Bacilli	o__Lactobacillales	f__Lactobacillaceae	g__Leuconostoc	1615	1161	1071	308	230	1496	5881
65374	k__Bacteria	p__Proteobacteria	c__Alphaproteobacteria	o__Sphingomonadales	f__Sphingomonadaceae	g__Novosphingobium	0	0	0	0	0	2	2
65379	k__Bacteria	p__Proteobacteria	c__Alphaproteobacteria	o__Acetobacterales	f__Acetobacteraceae	g__Acetobacter	0	1	0	0	0	1	2
65383	k__Bacteria	p__Proteobacteria	c__Alphaproteobacteria	o__Acetobacterales	f__Acetobacteraceae	g__Acetobacter	0	2	0	0	0	11	13
65411	k__Bacteria	p__Proteobacteria	c__Alphaproteobacteria	o__Acetobacterales	f__Acetobacteraceae	g__Acetobacter	0	1	0	0	0	1	2
65448	k__Bacteria	p__Proteobacteria	c__Alphaproteobacteria	o__Acetobacterales	f__Acetobacteraceae	g__Acetobacter	0	2	0	0	0	2	4
65460	k__Bacteria	p__Proteobacteria	c__Alphaproteobacteria	o__Sphingomonadales	f__Sphingomonadaceae	g__Novosphingobium	1	0	0	0	0	1	2
65461	k__Bacteria	p__Firmicutes	c__Bacilli	o__Lactobacillales	f__Lactobacillaceae	g__Lentilactobacillus	8	941	1	287	325	1027	2589
65473	k__Bacteria	p__Proteobacteria	c__Alphaproteobacteria	o__Acetobacterales	f__Acetobacteraceae	g__Acetobacter	0	1	0	0	0	1	2
65487	k__Bacteria	p__Proteobacteria	c__Alphaproteobacteria	o__Acetobacterales	f__Acetobacteraceae	g__Acetobacter	0	1	0	0	0	1	2
65578	k__Bacteria	p__Proteobacteria	c__Alphaproteobacteria	o__Acetobacterales	f__Acetobacteraceae	g__Komagataeibacter	0	2	0	0	0	2	4
65592	k__Bacteria	p__Proteobacteria	c__Alphaproteobacteria	o__Acetobacterales	f__Acetobacteraceae	g__Komagataeibacter	0	4	0	0	0	3	7
65593	k__Bacteria	p__Proteobacteria	c__Alphaproteobacteria	o__Acetobacterales	f__Acetobacteraceae	g__Acetobacter	0	0	0	0	0	2	2
65596	k__Bacteria	p__Proteobacteria	c__Alphaproteobacteria	o__Acetobacterales	f__Acetobacteraceae	g__Acetobacter	0	2	0	0	0	5	7
65597	k__Bacteria	p__Proteobacteria	c__Alphaproteobacteria	o__Sphingomonadales	f__Sphingomonadaceae	g__Novosphingobium	0	2	0	0	0	2	4
65605	k__Bacteria	p__Firmicutes	c__Bacilli	o__Lactobacillales	f__Lactobacillaceae	g__Latilactobacillus	0	2	0	0	0	4	6
65611	k__Bacteria	p__Proteobacteria	c__Alphaproteobacteria	o__Acetobacterales	f__Acetobacteraceae	g__Acetobacter	0	3	0	0	0	1	4
65634	k__Bacteria	p__Proteobacteria	c__Alphaproteobacteria	o__Acetobacterales	f__Acetobacteraceae	g__Acetobacter	0	2	0	0	0	2	4
65662	k__Bacteria	p__Proteobacteria	c__Alphaproteobacteria	o__Acetobacterales	f__Acetobacteraceae	g__Acetobacter	0	0	0	0	0	2	2
65708	k__Bacteria	p__Proteobacteria	c__Alphaproteobacteria	o__Acetobacterales	f__Acetobacteraceae	g__Acetobacter	0	6	0	0	0	4	10
65754	k__Bacteria	p__Proteobacteria	c__Alphaproteobacteria	o__Acetobacterales	f__Acetobacteraceae	g__Acetobacter	0	2	0	0	0	3	5
65755	k__Bacteria	p__Proteobacteria	c__Alphaproteobacteria	o__Acetobacterales	f__Acetobacteraceae	g__Acetobacter	0	0	0	0	0	2	2
65761	k__Bacteria	p__Proteobacteria	c__Alphaproteobacteria	o__Acetobacterales	f__Acetobacteraceae	g__Acetobacter	0	1	0	0	0	1	2
65767	k__Bacteria	p__Proteobacteria	c__Alphaproteobacteria	o__Acetobacterales	f__Acetobacteraceae	g__Acetobacter	0	0	0	0	0	3	3
65805	k__Bacteria	p__Proteobacteria	c__Alphaproteobacteria	o__Acetobacterales	f__Acetobacteraceae	g__Acetobacter	0	1	0	0	0	1	2
65821	k__Bacteria	p__Proteobacteria	c__Alphaproteobacteria	o__Acetobacterales	f__Acetobacteraceae	g__Acetobacter	0	0	0	0	0	2	2
65841	k__Bacteria	p__Proteobacteria	c__Alphaproteobacteria	o__Acetobacterales	f__Acetobacteraceae	g__Acetobacter	0	0	0	0	0	2	2
65843	k__Bacteria	p__Firmicutes	c__Bacilli	o__Lactobacillales	f__Lactobacillaceae	g__Leuconostoc	54	87	34	35	27	119	356
65856	k__Bacteria	p__Firmicutes	c__Bacilli	o__Lactobacillales	f__Lactobacillaceae	g__Lentilactobacillus	0	4	0	0	0	4	8
65873	k__Bacteria	p__Firmicutes	c__Bacilli	o__Lactobacillales	f__Lactobacillaceae	g__Lactobacillus	0	0	0	1	0	1	2
65882	k__Bacteria	p__Proteobacteria	c__Alphaproteobacteria	o__Acetobacterales	f__Acetobacteraceae	g__Acetobacter	0	1	0	0	0	2	3
65908	k__Bacteria	p__Proteobacteria	c__Alphaproteobacteria	o__Acetobacterales	f__Acetobacteraceae	g__Acetobacter	0	0	0	0	0	3	3
65935	k__Bacteria	p__Proteobacteria	c__Alphaproteobacteria	o__Sphingomonadales	f__Sphingomonadaceae	g__Novosphingobium	0	0	0	0	0	2	2
65942	k__Bacteria	p__Firmicutes	c__Bacilli	o__Lactobacillales	f__Lactobacillaceae	g__Lentilactobacillus	0	3	0	0	1	3	7
65962	k__Bacteria	p__Proteobacteria	c__Alphaproteobacteria	o__Acetobacterales	f__Acetobacteraceae	g__Acetobacter	0	0	0	0	0	2	2
65978	k__Bacteria	p__Proteobacteria	c__Alphaproteobacteria	o__Acetobacterales	f__Acetobacteraceae	g__Acetobacter	0	1	0	0	0	1	2
65995	k__Bacteria	p__Firmicutes	c__Bacilli	o__Lactobacillales	f__Streptococcaceae	g__Lactococcus	0	2	3	0	1	1	7
66009	k__Bacteria	p__Proteobacteria	c__Alphaproteobacteria	o__Acetobacterales	f__Acetobacteraceae	g__Acetobacter	0	0	0	0	0	2	2
66027	k__Bacteria	p__Proteobacteria	c__Alphaproteobacteria	o__Acetobacterales	f__Acetobacteraceae	g__Acetobacter	0	3	0	0	0	1	4
66043	k__Bacteria	p__Proteobacteria	c__Alphaproteobacteria	o__Acetobacterales	f__Acetobacteraceae	g__Acetobacter	0	0	0	0	0	4	4
66050	k__Bacteria	p__Firmicutes	c__Bacilli	o__Lactobacillales	f__Lactobacillaceae	g__Latilactobacillus	0	24	0	2	3	35	64
66060	k__Bacteria	p__Proteobacteria	c__Alphaproteobacteria	o__Acetobacterales	f__Acetobacteraceae	g__Acetobacter	0	1	0	0	0	3	4
66103	k__Bacteria	p__Proteobacteria	c__Alphaproteobacteria	o__Acetobacterales	f__Acetobacteraceae	g__Acetobacter	0	4	0	0	0	1	5
66108	k__Bacteria	p__Proteobacteria	c__Alphaproteobacteria	o__Sphingomonadales	f__Sphingomonadaceae	g__Novosphingobium	0	0	0	0	0	2	2
66109	k__Bacteria	p__Proteobacteria	c__Alphaproteobacteria	o__Acetobacterales	f__Acetobacteraceae	g__Acetobacter	0	0	0	0	0	3	3
66119	k__Bacteria	p__Firmicutes	c__Bacilli	o__Lactobacillales	f__Lactobacillaceae	g__Leuconostoc	0	40	0	7	5	55	107
66129	k__Bacteria	p__Proteobacteria	c__Alphaproteobacteria	o__Acetobacterales	f__Acetobacteraceae	g__Acetobacter	0	1	0	0	0	1	2
66141	k__Bacteria	p__Proteobacteria	c__Alphaproteobacteria	o__Acetobacterales	f__Acetobacteraceae	g__Acetobacter	0	0	0	0	0	2	2
66161	k__Bacteria	p__Proteobacteria	c__Alphaproteobacteria	o__Acetobacterales	f__Acetobacteraceae	g__Acetobacter	0	1	0	0	0	2	3
66166	k__Bacteria	p__Firmicutes	c__Bacilli	o__Lactobacillales	f__Lactobacillaceae	g__Lentilactobacillus	0	7	0	1	4	7	19
66173	k__Bacteria	p__Proteobacteria	c__Alphaproteobacteria	o__Sphingomonadales	f__Sphingomonadaceae	g__Novosphingobium	0	0	0	0	0	2	2
66175	k__Bacteria	p__Proteobacteria	c__Gammaproteobacteria	o__Enterobacterales	f__Erwiniaceae	g__Erwinia	0	0	0	0	0	2	2
66195	k__Bacteria	p__Proteobacteria	c__Alphaproteobacteria	o__Acetobacterales	f__Acetobacteraceae	g__Acetobacter	0	1	0	0	0	1	2
66205	k__Bacteria	p__Proteobacteria	c__Alphaproteobacteria	o__Acetobacterales	f__Acetobacteraceae	g__Acetobacter	0	0	0	0	0	2	2
66227	k__Bacteria	p__Proteobacteria	c__Gammaproteobacteria	o__Pseudomonadales	f__Moraxellaceae	g__Acinetobacter	1	0	0	0	0	1	2
66241	k__Bacteria	p__Proteobacteria	c__Alphaproteobacteria	o__Acetobacterales	f__Acetobacteraceae	g__Acetobacter	0	0	0	0	0	2	2
66260	k__Bacteria	p__Proteobacteria	c__Alphaproteobacteria	o__Sphingomonadales	f__Sphingomonadaceae	g__Novosphingobium	0	0	0	0	0	2	2
66267	k__Bacteria	p__Proteobacteria	c__Gammaproteobacteria	o__Enterobacterales	f__Orbaceae	g__Orbus	0	1	0	0	0	2	3
66302	k__Bacteria	p__Firmicutes	c__Bacilli	o__Lactobacillales	f__Lactobacillaceae	g__Leuconostoc	3	4	3	1	1	4	16
66336	k__Bacteria	p__Proteobacteria	c__Alphaproteobacteria	o__Acetobacterales	f__Acetobacteraceae	g__Acetobacter	0	1	0	0	0	1	2
66352	k__Bacteria	p__Firmicutes	c__Bacilli	o__Lactobacillales	f__Lactobacillaceae	g__Fructilactobacillus	0	1	0	0	0	2	3
66381	k__Bacteria	p__Proteobacteria	c__Alphaproteobacteria	o__Acetobacterales	f__Acetobacteraceae	g__Acetobacter	0	0	0	0	0	3	3
66393	k__Bacteria	p__Proteobacteria	c__Alphaproteobacteria	o__Sphingomonadales	f__Sphingomonadaceae	g__Novosphingobium	0	1	0	0	0	1	2
66398	k__Bacteria	p__Proteobacteria	c__Alphaproteobacteria	o__Sphingomonadales	f__Sphingomonadaceae	g__Novosphingobium	0	1	0	0	0	1	2
66442	k__Bacteria	p__Proteobacteria	c__Alphaproteobacteria	o__Acetobacterales	f__Acetobacteraceae	g__Acetobacter	0	0	0	0	0	3	3
66458	k__Bacteria	p__Firmicutes	c__Bacilli	o__Lactobacillales	f__Lactobacillaceae	g__Lentilactobacillus	0	1	0	0	0	1	2
66469	k__Bacteria	p__Proteobacteria	c__Alphaproteobacteria	o__Sphingomonadales	f__Sphingomonadaceae	g__Novosphingobium	0	0	0	1	0	1	2
66472	k__Bacteria	p__Proteobacteria	c__Alphaproteobacteria	o__Acetobacterales	f__Acetobacteraceae	g__Acetobacter	0	0	0	0	0	3	3
66479	k__Bacteria	p__Proteobacteria	c__Alphaproteobacteria	o__Acetobacterales	f__Acetobacteraceae	g__Acetobacter	0	1	0	0	0	1	2
66480	k__Bacteria	p__Firmicutes	c__Bacilli	o__Lactobacillales	f__Lactobacillaceae	g__Fructilactobacillus	0	0	0	0	0	2	2
66488	k__Bacteria	p__Proteobacteria	c__Alphaproteobacteria	o__Acetobacterales	f__Acetobacteraceae	g__Acetobacter	0	1	0	0	0	1	2
66506	k__Bacteria	p__Firmicutes	c__Bacilli	o__Lactobacillales	f__Lactobacillaceae	g__Lentilactobacillus	0	1	0	0	1	5	7
66514	k__Bacteria	p__Proteobacteria	c__Alphaproteobacteria	o__Acetobacterales	f__Acetobacteraceae	g__Acetobacter	0	1	0	0	0	2	3
66530	k__Bacteria	p__Proteobacteria	c__Alphaproteobacteria	o__Acetobacterales	f__Acetobacteraceae	g__Asaia	0	2	0	0	0	1	3
66541	k__Bacteria	p__Firmicutes	c__Bacilli	o__Lactobacillales	f__Lactobacillaceae	g__Lentilactobacillus	0	2	0	1	2	6	11
66555	k__Bacteria	p__Firmicutes	c__Bacilli	o__Lactobacillales	f__Streptococcaceae	g__Lactococcus	0	0	0	0	0	2	2
66557	k__Bacteria	p__Proteobacteria	c__Alphaproteobacteria	o__Acetobacterales	f__Acetobacteraceae	g__Acetobacter	0	1	0	0	0	1	2
66573	k__Bacteria	p__Firmicutes	c__Bacilli	o__Lactobacillales	f__Lactobacillaceae	g__Lentilactobacillus	0	2	0	0	0	4	6
66616	k__Bacteria	p__Proteobacteria	c__Alphaproteobacteria	o__Acetobacterales	f__Acetobacteraceae	g__Acetobacter	0	1	0	0	0	1	2
66619	k__Bacteria	p__Firmicutes	c__Bacilli	o__Lactobacillales	f__Lactobacillaceae	g__Lentilactobacillus	0	0	0	0	0	2	2
66626	k__Bacteria	p__Firmicutes	c__Bacilli	o__Lactobacillales	f__Lactobacillaceae	g__Lactobacillus	63	59	28	53	77	70	350
66644	k__Bacteria	p__Proteobacteria	c__Alphaproteobacteria	o__Acetobacterales	f__Acetobacteraceae	g__Acetobacter	0	1	0	0	0	1	2
66670	k__Bacteria	p__Proteobacteria	c__Alphaproteobacteria	o__Acetobacterales	f__Acetobacteraceae	g__Acetobacter	0	1	0	0	0	1	2
66672	k__Bacteria	p__Proteobacteria	c__Alphaproteobacteria	o__Acetobacterales	f__Acetobacteraceae	g__Acetobacter	0	1	0	0	0	2	3
66720	k__Bacteria	p__Proteobacteria	c__Alphaproteobacteria	o__Acetobacterales	f__Acetobacteraceae	g__Acetobacter	0	1	0	0	0	2	3
66728	k__Bacteria	p__Proteobacteria	c__Alphaproteobacteria	o__Acetobacterales	f__Acetobacteraceae	g__Acetobacter	0	0	0	0	0	2	2
66730	k__Bacteria	p__Firmicutes	c__Bacilli	o__Lactobacillales	f__Lactobacillaceae	g__Lentilactobacillus	0	1	0	1	0	3	5
66755	k__Bacteria	p__Proteobacteria	c__Alphaproteobacteria	o__Acetobacterales	f__Acetobacteraceae	g__Acetobacter	0	1	0	0	0	1	2
66820	k__Bacteria	p__Firmicutes	c__Bacilli	o__Lactobacillales	f__Streptococcaceae	g__Lactococcus	0	2	0	0	0	2	4
66839	k__Bacteria	p__Proteobacteria	c__Alphaproteobacteria	o__Sphingomonadales	f__Sphingomonadaceae	g__Novosphingobium	0	0	0	0	0	2	2
66862	k__Bacteria	p__Proteobacteria	c__Alphaproteobacteria	o__Acetobacterales	f__Acetobacteraceae	g__Acetobacter	0	0	0	0	0	2	2
66867	k__Bacteria	p__Proteobacteria	c__Alphaproteobacteria	o__Acetobacterales	f__Acetobacteraceae	g__Acetobacter	0	1	0	0	0	1	2
66871	k__Bacteria	p__Proteobacteria	c__Alphaproteobacteria	o__Acetobacterales	f__Acetobacteraceae	g__Acetobacter	0	1	0	0	0	1	2
66925	k__Bacteria	p__Proteobacteria	c__Alphaproteobacteria	o__Sphingomonadales	f__Sphingomonadaceae	g__Novosphingobium	0	1	0	0	0	1	2
66926	k__Bacteria	p__Proteobacteria	c__Alphaproteobacteria	o__Acetobacterales	f__Acetobacteraceae	g__Acetobacter	0	0	0	0	0	2	2
66931	k__Bacteria	p__Proteobacteria	c__Alphaproteobacteria	o__Acetobacterales	f__Acetobacteraceae	g__Acetobacter	0	2	0	0	0	1	3
66939	k__Bacteria	p__Proteobacteria	c__Alphaproteobacteria	o__Acetobacterales	f__Acetobacteraceae	g__Acetobacter	0	0	0	0	0	3	3
67000	k__Bacteria	p__Proteobacteria	c__Alphaproteobacteria	o__Sphingomonadales	f__Sphingomonadaceae	g__Novosphingobium	0	1	0	0	0	1	2
67057	k__Bacteria	p__Firmicutes	c__Bacilli	o__Lactobacillales	f__Lactobacillaceae	g__Apilactobacillus	0	26	0	3	2	31	62
67058	k__Bacteria	p__Proteobacteria	c__Alphaproteobacteria	o__Acetobacterales	f__Acetobacteraceae	g__Acetobacter	0	2	0	0	0	1	3
67067	k__Bacteria	p__Proteobacteria	c__Alphaproteobacteria	o__Acetobacterales	f__Acetobacteraceae	g__Acetobacter	0	1	0	0	0	1	2
67106	k__Bacteria	p__Proteobacteria	c__Alphaproteobacteria	o__Sphingomonadales	f__Sphingomonadaceae	g__Novosphingobium	0	1	0	0	0	1	2
67113	k__Bacteria	p__Proteobacteria	c__Alphaproteobacteria	o__Acetobacterales	f__Acetobacteraceae	g__Acetobacter	0	1	0	0	0	1	2
67126	k__Bacteria	p__Firmicutes	c__Bacilli	o__Lactobacillales	f__Lactobacillaceae	g__Lentilactobacillus	0	4	0	1	0	5	10
67127	k__Bacteria	p__Proteobacteria	c__Alphaproteobacteria	o__Acetobacterales	f__Acetobacteraceae	g__Acetobacter	0	1	0	0	0	1	2
67128	k__Bacteria	p__Firmicutes	c__Bacilli	o__Lactobacillales	f__Streptococcaceae	g__Lactococcus	0	3	0	1	0	2	6
67135	k__Bacteria	p__Proteobacteria	c__Alphaproteobacteria	o__Acetobacterales	f__Acetobacteraceae	g__Acetobacter	0	1	0	0	0	1	2
67174	k__Bacteria	p__Proteobacteria	c__Alphaproteobacteria	o__Acetobacterales	f__Acetobacteraceae	g__Acetobacter	0	0	0	0	0	2	2
67176	k__Bacteria	p__Proteobacteria	c__Alphaproteobacteria	o__Acetobacterales	f__Acetobacteraceae	g__Acetobacter	0	2	0	0	0	3	5
67184	k__Bacteria	p__Firmicutes	c__Bacilli	o__Lactobacillales	f__Lactobacillaceae	g__Leuconostoc	0	1	1	0	0	1	3
67187	k__Bacteria	p__Proteobacteria	c__Alphaproteobacteria	o__Acetobacterales	f__Acetobacteraceae	g__Acetobacter	0	0	0	0	0	2	2
67246	k__Bacteria	p__Firmicutes	c__Bacilli	o__Lactobacillales	f__Lactobacillaceae	g__Leuconostoc	0	9	0	0	1	9	19
67254	k__Bacteria	p__Proteobacteria	c__Gammaproteobacteria	o__Pseudomonadales	f__Moraxellaceae	g__Acinetobacter	55	12	44	28	24	8	171
67303	k__Bacteria	p__Proteobacteria	c__Alphaproteobacteria	o__Acetobacterales	f__Acetobacteraceae	g__Acetobacter	0	1	0	0	0	1	2
67333	k__Bacteria	p__Firmicutes	c__Bacilli	o__Lactobacillales	f__Streptococcaceae	g__Lactococcus	0	1	0	0	0	1	2
67335	k__Bacteria	p__Firmicutes	c__Bacilli	o__Lactobacillales	f__Lactobacillaceae	g__Lacticaseibacillus	0	6	0	7	5	13	31
67494	k__Bacteria	p__Proteobacteria	c__Alphaproteobacteria	o__Acetobacterales	f__Acetobacteraceae	g__Acetobacter	0	2	0	0	0	2	4
67525	k__Bacteria	p__Proteobacteria	c__Alphaproteobacteria	o__Sphingomonadales	f__Sphingomonadaceae	g__Novosphingobium	0	1	0	0	0	1	2
67568	k__Bacteria	p__Proteobacteria	c__Alphaproteobacteria	o__Acetobacterales	f__Acetobacteraceae	g__Acetobacter	0	1	0	0	0	1	2
67623	k__Bacteria	p__Proteobacteria	c__Alphaproteobacteria	o__Acetobacterales	f__Acetobacteraceae	g__Acetobacter	0	1	0	0	0	1	2
67660	k__Bacteria	p__Proteobacteria	c__Gammaproteobacteria	o__Enterobacterales	f__Enterobacteriaceae	g__Enterobacter	0	2	0	0	0	2	4
67682	k__Bacteria	p__Proteobacteria	c__Alphaproteobacteria	o__Acetobacterales	f__Acetobacteraceae	g__Acetobacter	0	1	0	0	0	1	2
67747	k__Bacteria	p__Proteobacteria	c__Alphaproteobacteria	o__Acetobacterales	f__Acetobacteraceae	g__Acetobacter	0	1	0	0	0	1	2
67749	k__Bacteria	p__Firmicutes	c__Bacilli	o__Lactobacillales	f__Lactobacillaceae	g__Lactobacillus	0	0	0	0	0	2	2
67818	k__Bacteria	p__Proteobacteria	c__Alphaproteobacteria	o__Acetobacterales	f__Acetobacteraceae	g__Acetobacter	0	1	0	0	0	1	2
67848	k__Bacteria	p__Proteobacteria	c__Alphaproteobacteria	o__Sphingomonadales	f__Sphingomonadaceae	g__Novosphingobium	0	1	0	0	0	1	2
67851	k__Bacteria	p__Proteobacteria	c__Alphaproteobacteria	o__Acetobacterales	f__Acetobacteraceae	g__Acetobacter	0	0	0	0	0	2	2
67971	k__Bacteria	p__Proteobacteria	c__Alphaproteobacteria	o__Acetobacterales	f__Acetobacteraceae	g__Acetobacter	0	2	0	0	0	1	3
67985	k__Bacteria	p__Proteobacteria	c__Alphaproteobacteria	o__Acetobacterales	f__Acetobacteraceae	g__Acetobacter	0	2	0	0	0	0	2
68002	k__Bacteria	p__Proteobacteria	c__Gammaproteobacteria	o__Pseudomonadales	f__Moraxellaceae	g__Acinetobacter	0	2	0	0	0	1	3
68034	k__Bacteria	p__Proteobacteria	c__Alphaproteobacteria	o__Sphingomonadales	f__Sphingomonadaceae	g__Novosphingobium	1	1	0	0	0	0	2
68054	k__Bacteria	p__Bacteroidota	c__Bacteroidia	o__Flavobacteriales	f__Flavobacteriaceae	g__Flavobacterium	1	2	0	0	0	0	3
68105	k__Bacteria	p__Firmicutes	c__Bacilli	o__Lactobacillales	f__Lactobacillaceae	g__Leuconostoc	0	1	1	0	0	0	2
68132	k__Bacteria	p__Proteobacteria	c__Alphaproteobacteria	o__Acetobacterales	f__Acetobacteraceae	g__Acetobacter	0	2	0	0	0	0	2
68135	k__Bacteria	p__Firmicutes	c__Bacilli	o__Lactobacillales	f__Lactobacillaceae	g__Lacticaseibacillus	1	6	0	0	0	4	11
68165	k__Bacteria	p__Proteobacteria	c__Alphaproteobacteria	o__Acetobacterales	f__Acetobacteraceae	g__Acetobacter	0	2	0	0	0	1	3
68168	k__Bacteria	p__Proteobacteria	c__Alphaproteobacteria	o__Acetobacterales	f__Acetobacteraceae	g__Gluconobacter	0	2	0	0	0	0	2
68186	k__Bacteria	p__Proteobacteria	c__Alphaproteobacteria	o__Acetobacterales	f__Acetobacteraceae	g__Acetobacter	0	3	0	0	0	0	3
68195	k__Bacteria	p__Firmicutes	c__Bacilli	o__Lactobacillales	f__Lactobacillaceae	g__Lactobacillus	0	11	0	7	5	7	30
68211	k__Bacteria	p__Firmicutes	c__Bacilli	o__Lactobacillales	f__Lactobacillaceae	g__Leuconostoc	8968	6368	4754	1858	1447	8781	32176
68289	k__Bacteria	p__Proteobacteria	c__Alphaproteobacteria	o__Acetobacterales	f__Acetobacteraceae	g__Acetobacter	0	2	0	0	0	0	2
68393	k__Bacteria	p__Proteobacteria	c__Alphaproteobacteria	o__Acetobacterales	f__Acetobacteraceae	g__Acetobacter	0	2	0	0	0	0	2
68421	k__Bacteria	p__Firmicutes	c__Bacilli	o__Lactobacillales	f__Lactobacillaceae	g__Lacticaseibacillus	1	12	2	1	0	10	26
68461	k__Bacteria	p__Proteobacteria	c__Alphaproteobacteria	o__Acetobacterales	f__Acetobacteraceae	g__Acetobacter	0	2	0	0	0	0	2
68471	k__Bacteria	p__Firmicutes	c__Bacilli	o__Lactobacillales	f__Lactobacillaceae	g__Lentilactobacillus	2	249	0	65	70	269	655
68522	k__Bacteria	p__Firmicutes	c__Bacilli	o__Lactobacillales	f__Lactobacillaceae	g__Lactobacillus	0	1	3	0	0	1	5
68537	k__Bacteria	p__Proteobacteria	c__Alphaproteobacteria	o__Acetobacterales	f__Acetobacteraceae	g__Acetobacter	0	1	0	0	0	1	2
68548	k__Bacteria	p__Proteobacteria	c__Alphaproteobacteria	o__Acetobacterales	f__Acetobacteraceae	g__Acetobacter	0	2	0	0	0	0	2
68549	k__Bacteria	p__Firmicutes	c__Bacilli	o__Lactobacillales	f__Lactobacillaceae	g__Leuconostoc	0	2	1	1	0	1	5
68554	k__Bacteria	p__Proteobacteria	c__Alphaproteobacteria	o__Acetobacterales	f__Acetobacteraceae	g__Acetobacter	0	1	0	0	0	1	2
68587	k__Bacteria	p__Firmicutes	c__Bacilli	o__Lactobacillales	f__Lactobacillaceae	g__Latilactobacillus	0	2	0	0	0	0	2
68630	k__Bacteria	p__Firmicutes	c__Bacilli	o__Lactobacillales	f__Lactobacillaceae	g__Leuconostoc	11	10	7	2	0	13	43
68669	k__Bacteria	p__Firmicutes	c__Bacilli	o__Lactobacillales	f__Lactobacillaceae	g__Lactobacillus	0	3	0	0	0	0	3
68775	k__Bacteria	p__Proteobacteria	c__Alphaproteobacteria	o__Acetobacterales	f__Acetobacteraceae	g__Acetobacter	0	3	0	0	0	0	3
68788	k__Bacteria	p__Firmicutes	c__Bacilli	o__Lactobacillales	f__Lactobacillaceae	g__Leuconostoc	0	2	2	1	0	2	7
68950	k__Bacteria	p__Proteobacteria	c__Alphaproteobacteria	o__Acetobacterales	f__Acetobacteraceae	g__Acetobacter	0	2	0	0	0	0	2
68963	k__Bacteria	p__Proteobacteria	c__Alphaproteobacteria	o__Acetobacterales	f__Acetobacteraceae	g__Acetobacter	0	2	0	0	0	0	2
68977	k__Bacteria	p__Proteobacteria	c__Alphaproteobacteria	o__Acetobacterales	f__Acetobacteraceae	g__Acetobacter	0	2	0	0	0	0	2
68992	k__Bacteria	p__Firmicutes	c__Bacilli	o__Lactobacillales	f__Lactobacillaceae	g__Leuconostoc	32	30	6	5	7	24	104
69085	k__Bacteria	p__Proteobacteria	c__Alphaproteobacteria	o__Sphingomonadales	f__Sphingomonadaceae	g__Novosphingobium	0	2	0	0	0	0	2
69190	k__Bacteria	p__Proteobacteria	c__Alphaproteobacteria	o__Acetobacterales	f__Acetobacteraceae	g__Commensalibacter	0	2	0	0	0	0	2
69194	k__Bacteria	p__Firmicutes	c__Bacilli	o__Lactobacillales	f__Lactobacillaceae	g__Fructilactobacillus	0	1	0	0	0	1	2
69237	k__Bacteria	p__Proteobacteria	c__Alphaproteobacteria	o__Acetobacterales	f__Acetobacteraceae	g__Acetobacter	0	2	0	0	0	0	2
69351	k__Bacteria	p__Proteobacteria	c__Alphaproteobacteria	o__Acetobacterales	f__Acetobacteraceae	g__Acetobacter	0	2	0	0	0	0	2
69401	k__Bacteria	p__Proteobacteria	c__Alphaproteobacteria	o__Acetobacterales	f__Acetobacteraceae	g__Acetobacter	0	2	0	0	0	0	2
69505	k__Bacteria	p__Proteobacteria	c__Alphaproteobacteria	o__Sphingomonadales	f__Sphingomonadaceae	g__Novosphingobium	0	1	1	0	0	0	2
69531	k__Bacteria	p__Proteobacteria	c__Alphaproteobacteria	o__Acetobacterales	f__Acetobacteraceae	g__Acetobacter	0	2	0	0	0	0	2
69552	k__Bacteria	p__Proteobacteria	c__Alphaproteobacteria	o__Acetobacterales	f__Acetobacteraceae	g__Acetobacter	0	4	0	0	0	1	5
69580	k__Bacteria	p__Proteobacteria	c__Alphaproteobacteria	o__Sphingomonadales	f__Sphingomonadaceae	g__Sphingomonas	0	2	0	0	0	0	2
69591	k__Bacteria	p__Firmicutes	c__Bacilli	o__Lactobacillales	f__Lactobacillaceae	g__Leuconostoc	0	1	0	0	0	2	3
69655	k__Bacteria	p__Proteobacteria	c__Alphaproteobacteria	o__Acetobacterales	f__Acetobacteraceae	g__Acetobacter	0	2	0	0	0	0	2
69758	k__Bacteria	p__Firmicutes	c__Bacilli	o__Lactobacillales	f__Lactobacillaceae	g__Lentilactobacillus	0	12	0	8	5	29	54
69770	k__Bacteria	p__Proteobacteria	c__Alphaproteobacteria	o__Sphingomonadales	f__Sphingomonadaceae	g__Sphingomonas	0	2	0	0	0	0	2
69776	k__Bacteria	p__Proteobacteria	c__Alphaproteobacteria	o__Acetobacterales	f__Acetobacteraceae	g__Acetobacter	0	2	0	0	0	0	2
69783	k__Bacteria	p__Firmicutes	c__Bacilli	o__Lactobacillales	f__Lactobacillaceae	g__Lactobacillus	0	2	0	0	0	2	4
69805	k__Bacteria	p__Proteobacteria	c__Alphaproteobacteria	o__Sphingomonadales	f__Sphingomonadaceae	g__Novosphingobium	0	1	1	0	0	0	2
69839	k__Bacteria	p__Firmicutes	c__Clostridia	o__Clostridiales	f__Clostridiaceae	g__Clostridium_sensu_stricto_1	0	1	0	0	0	2	3
69897	k__Bacteria	p__Proteobacteria	c__Alphaproteobacteria	o__Acetobacterales	f__Acetobacteraceae	g__Acetobacter	0	1	0	0	0	1	2
70013	k__Bacteria	p__Firmicutes	c__Bacilli	o__Lactobacillales	f__Lactobacillaceae	g__Fructilactobacillus	1	1	0	0	0	0	2
70094	k__Bacteria	p__Proteobacteria	c__Alphaproteobacteria	o__Acetobacterales	f__Acetobacteraceae	g__Acetobacter	0	2	0	0	0	0	2
70101	k__Bacteria	p__Proteobacteria	c__Alphaproteobacteria	o__Acetobacterales	f__Acetobacteraceae	g__Acetobacter	0	2	0	0	0	0	2
70123	k__Bacteria	p__Firmicutes	c__Bacilli	o__Lactobacillales	f__Lactobacillaceae	g__Lactobacillus	0	1	0	0	1	2	4
70146	k__Bacteria	p__Firmicutes	c__Bacilli	o__Lactobacillales	f__Lactobacillaceae	g__Leuconostoc	0	1	1	0	0	0	2
70305	k__Bacteria	p__Proteobacteria	c__Alphaproteobacteria	o__Acetobacterales	f__Acetobacteraceae	g__Acetobacter	0	2	0	0	0	0	2
70468	k__Bacteria	p__Firmicutes	c__Bacilli	o__Lactobacillales	f__Lactobacillaceae	g__Lacticaseibacillus	0	2	0	0	0	2	4
70609	k__Bacteria	p__Proteobacteria	c__Alphaproteobacteria	o__Acetobacterales	f__Acetobacteraceae	g__Acetobacter	0	2	0	0	0	0	2
70624	k__Bacteria	p__Proteobacteria	c__Alphaproteobacteria	o__Sphingomonadales	f__Sphingomonadaceae	g__Novosphingobium	1	1	0	0	0	0	2
70641	k__Bacteria	p__Proteobacteria	c__Alphaproteobacteria	o__Acetobacterales	f__Acetobacteraceae	g__Acetobacter	0	2	0	1	0	0	3
70735	k__Bacteria	p__Proteobacteria	c__Alphaproteobacteria	o__Sphingomonadales	f__Sphingomonadaceae	g__Novosphingobium	0	1	0	1	0	0	2
70786	k__Bacteria	p__Proteobacteria	c__Alphaproteobacteria	o__Acetobacterales	f__Acetobacteraceae	g__Acetobacter	0	2	0	0	0	0	2
70830	k__Bacteria	p__Firmicutes	c__Bacilli	o__Lactobacillales	f__Lactobacillaceae	g__Lacticaseibacillus	0	6	0	3	1	3	13
70863	k__Bacteria	p__Firmicutes	c__Bacilli	o__Lactobacillales	f__Lactobacillaceae	g__Liquorilactobacillus	43	3	34	16	9	2	107
70956	k__Bacteria	p__Firmicutes	c__Bacilli	o__Lactobacillales	f__Lactobacillaceae	g__Liquorilactobacillus	0	0	2	1	0	0	3
70970	k__Bacteria	p__Proteobacteria	c__Gammaproteobacteria	o__Pseudomonadales	f__Moraxellaceae	g__Acinetobacter	0	0	1	1	0	0	2
70977	k__Bacteria	p__Proteobacteria	c__Alphaproteobacteria	o__Sphingomonadales	f__Sphingomonadaceae	g__Novosphingobium	5	0	4	0	0	0	9
71030	k__Bacteria	p__Proteobacteria	c__Gammaproteobacteria	o__Pseudomonadales	f__Moraxellaceae	g__Acinetobacter	0	0	4	0	0	0	4
71045	k__Bacteria	p__Proteobacteria	c__Gammaproteobacteria	o__Enterobacterales	f__Orbaceae	g__Frischella	0	0	1	0	0	1	2
71062	k__Bacteria	p__Firmicutes	c__Bacilli	o__Lactobacillales	f__Lactobacillaceae	g__Leuconostoc	0	1	3	0	0	1	5
71072	k__Bacteria	p__Firmicutes	c__Bacilli	o__Lactobacillales	f__Lactobacillaceae	g__Latilactobacillus	36	49	27	13	19	46	190
71115	k__Bacteria	p__Firmicutes	c__Bacilli	o__Lactobacillales	f__Lactobacillaceae	g__Lactobacillus	0	0	1	0	0	1	2
71162	k__Bacteria	p__Firmicutes	c__Bacilli	o__Lactobacillales	f__Streptococcaceae	g__Lactococcus	0	1	1	1	0	1	4
71175	k__Bacteria	p__Firmicutes	c__Bacilli	o__Lactobacillales	f__Lactobacillaceae	g__Leuconostoc	0	0	3	0	1	0	4
71187	k__Bacteria	p__Proteobacteria	c__Gammaproteobacteria	o__Xanthomonadales	f__Rhodanobacteraceae	g__Luteibacter	5	3	7	1	0	1	17
71208	k__Bacteria	p__Firmicutes	c__Bacilli	o__Lactobacillales	f__Lactobacillaceae	g__Lactobacillus	0	0	1	0	0	1	2
71236	k__Bacteria	p__Firmicutes	c__Bacilli	o__Lactobacillales	f__Lactobacillaceae	g__Lactobacillus	0	0	1	1	0	1	3
71247	k__Bacteria	p__Proteobacteria	c__Gammaproteobacteria	o__Pseudomonadales	f__Moraxellaceae	g__Acinetobacter	1	0	1	0	0	0	2
71330	k__Bacteria	p__Firmicutes	c__Bacilli	o__Lactobacillales	f__Streptococcaceae	g__Lactococcus	6	6	11	5	18	5	51
71351	k__Bacteria	p__Firmicutes	c__Bacilli	o__Lactobacillales	f__Lactobacillaceae	g__Lactobacillus	1	1	1	0	0	0	3
71412	k__Bacteria	p__Firmicutes	c__Bacilli	o__Lactobacillales	f__Lactobacillaceae	g__Lactobacillus	9	14	14	22	18	24	101
71483	k__Bacteria	p__Patescibacteria	c__Saccharimonadia	o__Saccharimonadales	f__	g__unclassified	0	0	2	0	0	0	2
71506	k__Bacteria	p__Firmicutes	c__Bacilli	o__Lactobacillales	f__Lactobacillaceae	g__Lactobacillus	4	1	7	1	1	0	14
71557	k__Bacteria	p__Proteobacteria	c__Gammaproteobacteria	o__Pseudomonadales	f__Moraxellaceae	g__Acinetobacter	9	1	7	2	0	1	20
71575	k__Bacteria	p__Firmicutes	c__Bacilli	o__Lactobacillales	f__Lactobacillaceae	g__Lactobacillus	0	0	1	0	1	0	2
71657	k__Bacteria	p__Firmicutes	c__Bacilli	o__Lactobacillales	f__Lactobacillaceae	g__Leuconostoc	0	1	1	0	0	2	4
71785	k__Bacteria	p__Firmicutes	c__Bacilli	o__Lactobacillales	f__Lactobacillaceae	g__Lactobacillus	0	0	2	0	1	0	3
71797	k__Bacteria	p__Firmicutes	c__Bacilli	o__Lactobacillales	f__Lactobacillaceae	g__Lactobacillus	0	1	1	1	0	0	3
71821	k__Bacteria	p__Firmicutes	c__Bacilli	o__Lactobacillales	f__Lactobacillaceae	g__Lactobacillus	0	1	2	3	2	1	9
71837	k__Bacteria	p__Firmicutes	c__Bacilli	o__Lactobacillales	f__Lactobacillaceae	g__Lactobacillus	66	73	64	33	21	96	353
71910	k__Bacteria	p__Proteobacteria	c__Alphaproteobacteria	o__Sphingomonadales	f__Sphingomonadaceae	g__Novosphingobium	1	0	1	0	0	0	2
71928	k__Bacteria	p__Proteobacteria	c__Gammaproteobacteria	o__Pseudomonadales	f__Moraxellaceae	g__Acinetobacter	16	4	14	0	1	3	38
71967	k__Bacteria	p__Proteobacteria	c__Gammaproteobacteria	o__Pseudomonadales	f__Moraxellaceae	g__Acinetobacter	2	0	2	1	1	0	6
72065	k__Bacteria	p__Proteobacteria	c__Alphaproteobacteria	o__Sphingomonadales	f__Sphingomonadaceae	g__Novosphingobium	46	13	43	85	111	18	316
72087	k__Bacteria	p__Proteobacteria	c__Gammaproteobacteria	o__Pseudomonadales	f__Moraxellaceae	g__Acinetobacter	6	3	11	2	0	2	24
72133	k__Bacteria	p__Firmicutes	c__Bacilli	o__Lactobacillales	f__Lactobacillaceae	g__Lactobacillus	1	1	0	0	0	0	2
72139	k__Bacteria	p__Proteobacteria	c__Alphaproteobacteria	o__Sphingomonadales	f__Sphingomonadaceae	g__Novosphingobium	2	0	0	1	0	0	3
72151	k__Bacteria	p__Firmicutes	c__Bacilli	o__Lactobacillales	f__Lactobacillaceae	g__Lactobacillus	22	2	39	16	12	4	95
72167	k__Bacteria	p__Proteobacteria	c__Alphaproteobacteria	o__Sphingomonadales	f__Sphingomonadaceae	g__Novosphingobium	2	0	4	2	1	0	9
72168	k__Bacteria	p__Proteobacteria	c__Alphaproteobacteria	o__Sphingomonadales	f__Sphingomonadaceae	g__Novosphingobium	4	1	3	3	5	0	16
72198	k__Bacteria	p__Proteobacteria	c__Gammaproteobacteria	o__Pseudomonadales	f__Moraxellaceae	g__Acinetobacter	1	0	1	1	0	0	3
72203	k__Bacteria	p__Proteobacteria	c__Alphaproteobacteria	o__Sphingomonadales	f__Sphingomonadaceae	g__Novosphingobium	2	0	0	0	0	0	2
72205	k__Bacteria	p__Firmicutes	c__Bacilli	o__Lactobacillales	f__Streptococcaceae	g__Lactococcus	2	1	1	1	0	0	5
72223	k__Bacteria	p__Proteobacteria	c__Alphaproteobacteria	o__Sphingomonadales	f__Sphingomonadaceae	g__Stakelama	8	2	3	9	7	1	30
72229	k__Bacteria	p__Proteobacteria	c__Alphaproteobacteria	o__Sphingomonadales	f__Sphingomonadaceae	g__Novosphingobium	1	2	0	0	1	0	4
72236	k__Bacteria	p__Firmicutes	c__Bacilli	o__Lactobacillales	f__Lactobacillaceae	g__Latilactobacillus	83	85	50	30	36	107	391
72263	k__Bacteria	p__Firmicutes	c__Bacilli	o__Lactobacillales	f__Lactobacillaceae	g__Lactobacillus	1	1	0	1	0	0	3
72278	k__Bacteria	p__Proteobacteria	c__Gammaproteobacteria	o__Pseudomonadales	f__Moraxellaceae	g__Acinetobacter	2	1	0	0	1	1	5
72289	k__Bacteria	p__Firmicutes	c__Bacilli	o__Lactobacillales	f__Lactobacillaceae	g__Leuconostoc	3	1	5	1	1	6	17
72323	k__Bacteria	p__Firmicutes	c__Bacilli	o__Lactobacillales	f__Lactobacillaceae	g__Lactobacillus	1	3	2	0	0	1	7
72361	k__Bacteria	p__Proteobacteria	c__Alphaproteobacteria	o__Sphingomonadales	f__Sphingomonadaceae	g__Novosphingobium	1	1	0	0	0	0	2
72421	k__Bacteria	p__Proteobacteria	c__Alphaproteobacteria	o__Sphingomonadales	f__Sphingomonadaceae	g__Novosphingobium	1	0	0	0	1	0	2
72430	k__Bacteria	p__Firmicutes	c__Bacilli	o__Lactobacillales	f__Lactobacillaceae	g__Leuconostoc	1	0	1	0	0	0	2
72582	k__Bacteria	p__Firmicutes	c__Bacilli	o__Lactobacillales	f__Lactobacillaceae	g__Lactobacillus	36	30	18	11	8	25	128
72605	k__Bacteria	p__Proteobacteria	c__Alphaproteobacteria	o__Sphingomonadales	f__Sphingomonadaceae	g__Novosphingobium	10	0	4	3	1	1	19
72621	k__Bacteria	p__Firmicutes	c__Bacilli	o__Lactobacillales	f__Lactobacillaceae	g__Lactobacillus	2	1	0	1	1	0	5
72719	k__Bacteria	p__Firmicutes	c__Bacilli	o__Lactobacillales	f__Lactobacillaceae	g__Lactobacillus	1	0	0	0	2	0	3
72767	k__Bacteria	p__Firmicutes	c__Bacilli	o__Lactobacillales	f__Lactobacillaceae	g__Lactobacillus	14	12	5	12	13	13	69
72853	k__Bacteria	p__Firmicutes	c__Bacilli	o__Lactobacillales	f__Lactobacillaceae	g__Lactobacillus	1	0	0	0	1	0	2
72863	k__Bacteria	p__Proteobacteria	c__Alphaproteobacteria	o__Sphingomonadales	f__Sphingomonadaceae	g__Sphingomonas	1	2	1	0	1	0	5
72880	k__Bacteria	p__Firmicutes	c__Bacilli	o__Lactobacillales	f__Lactobacillaceae	g__Lactobacillus	1	0	1	0	0	0	2
72933	k__Bacteria	p__Firmicutes	c__Bacilli	o__Lactobacillales	f__Lactobacillaceae	g__Lactobacillus	1	0	0	1	0	0	2
72959	k__Bacteria	p__Firmicutes	c__Bacilli	o__Lactobacillales	f__Lactobacillaceae	g__Lactobacillus	1	2	0	0	0	0	3
72964	k__Bacteria	p__Firmicutes	c__Bacilli	o__Lactobacillales	f__Lactobacillaceae	g__Lactobacillus	2	1	0	0	0	0	3
73066	k__Bacteria	p__Firmicutes	c__Bacilli	o__Lactobacillales	f__Lactobacillaceae	g__Liquorilactobacillus	4	3	5	3	3	4	22
73151	k__Bacteria	p__Firmicutes	c__Bacilli	o__Lactobacillales	f__Lactobacillaceae	g__Lactobacillus	6	11	6	17	18	11	69
73211	k__Bacteria	p__Firmicutes	c__Bacilli	o__Lactobacillales	f__Lactobacillaceae	g__Lactobacillus	3	0	1	1	2	1	8
73220	k__Bacteria	p__Firmicutes	c__Bacilli	o__Lactobacillales	f__Lactobacillaceae	g__Weissella	4	0	0	0	1	0	5
73249	k__Bacteria	p__Firmicutes	c__Bacilli	o__Lactobacillales	f__Lactobacillaceae	g__Lactobacillus	4	0	0	6	10	4	24
73254	k__Bacteria	p__Firmicutes	c__Bacilli	o__Lactobacillales	f__Lactobacillaceae	g__Lactobacillus	2	0	0	0	0	0	2
73259	k__Bacteria	p__Firmicutes	c__Bacilli	o__Lactobacillales	f__Lactobacillaceae	g__Lactobacillus	1	0	0	1	0	1	3
73322	k__Bacteria	p__Proteobacteria	c__Alphaproteobacteria	o__Sphingomonadales	f__Sphingomonadaceae	g__Novosphingobium	1	0	3	0	1	1	6
73328	k__Bacteria	p__Firmicutes	c__Bacilli	o__Lactobacillales	f__Lactobacillaceae	g__Lactobacillus	2	0	1	3	1	0	7
73350	k__Bacteria	p__Firmicutes	c__Bacilli	o__Lactobacillales	f__Lactobacillaceae	g__Lactobacillus	2	1	0	0	0	0	3
73392	k__Bacteria	p__Firmicutes	c__Bacilli	o__Lactobacillales	f__Lactobacillaceae	g__Leuconostoc	5	4	5	8	7	8	37
73396	k__Bacteria	p__Proteobacteria	c__Alphaproteobacteria	o__Sphingomonadales	f__Sphingomonadaceae	g__Novosphingobium	1	0	0	0	0	1	2
73397	k__Bacteria	p__Proteobacteria	c__Alphaproteobacteria	o__Sphingomonadales	f__Sphingomonadaceae	g__Novosphingobium	13	11	12	28	30	15	109
73406	k__Bacteria	p__Proteobacteria	c__Alphaproteobacteria	o__Sphingomonadales	f__Sphingomonadaceae	g__Novosphingobium	12	0	6	3	8	1	30
73418	k__Bacteria	p__Firmicutes	c__Bacilli	o__Lactobacillales	f__Lactobacillaceae	g__Lactobacillus	1	0	2	1	1	0	5
73440	k__Bacteria	p__Firmicutes	c__Bacilli	o__Lactobacillales	f__Lactobacillaceae	g__Lactobacillus	4	5	1	3	3	6	22
73473	k__Bacteria	p__Proteobacteria	c__Alphaproteobacteria	o__Sphingomonadales	f__Sphingomonadaceae	g__Novosphingobium	50	16	36	15	14	18	149
73506	k__Bacteria	p__Firmicutes	c__Bacilli	o__Lactobacillales	f__Lactobacillaceae	g__Lactobacillus	21	2	8	24	25	2	82
73526	k__Bacteria	p__Firmicutes	c__Bacilli	o__Lactobacillales	f__Lactobacillaceae	g__Latilactobacillus	158	184	130	70	49	209	800
73528	k__Bacteria	p__Firmicutes	c__Bacilli	o__Lactobacillales	f__Lactobacillaceae	g__Lactobacillus	0	2	0	1	0	0	3
73558	k__Bacteria	p__Proteobacteria	c__Alphaproteobacteria	o__Sphingomonadales	f__Sphingomonadaceae	g__Novosphingobium	0	0	0	1	1	0	2
73582	k__Bacteria	p__Firmicutes	c__Bacilli	o__Lactobacillales	f__Lactobacillaceae	g__Leuconostoc	21	8	20	17	3	7	76
73625	k__Bacteria	p__Firmicutes	c__Bacilli	o__Lactobacillales	f__Lactobacillaceae	g__Paucilactobacillus	0	0	2	3	0	0	5
73635	k__Bacteria	p__Firmicutes	c__Bacilli	o__Lactobacillales	f__Lactobacillaceae	g__Leuconostoc	0	1	0	1	0	0	2
73641	k__Bacteria	p__Firmicutes	c__Bacilli	o__Lactobacillales	f__Lactobacillaceae	g__Lactobacillus	1	1	1	4	5	0	12
73693	k__Bacteria	p__Firmicutes	c__Bacilli	o__Lactobacillales	f__Lactobacillaceae	g__Lactobacillus	12	12	5	18	17	13	77
73705	k__Bacteria	p__Proteobacteria	c__Alphaproteobacteria	o__Sphingomonadales	f__Sphingomonadaceae	g__Novosphingobium	2	0	1	1	1	0	5
73755	k__Bacteria	p__Firmicutes	c__Bacilli	o__Lactobacillales	f__Lactobacillaceae	g__Lactobacillus	8	11	2	9	16	11	57
73787	k__Bacteria	p__Proteobacteria	c__Alphaproteobacteria	o__Sphingomonadales	f__Sphingomonadaceae	g__Novosphingobium	1	0	0	1	0	0	2
73800	k__Bacteria	p__Firmicutes	c__Bacilli	o__Lactobacillales	f__Lactobacillaceae	g__Latilactobacillus	1	0	1	2	0	0	4
73826	k__Bacteria	p__Firmicutes	c__Bacilli	o__Lactobacillales	f__Lactobacillaceae	g__Lactobacillus	0	0	0	1	1	0	2
73931	k__Bacteria	p__Firmicutes	c__Bacilli	o__Lactobacillales	f__Lactobacillaceae	g__Lactobacillus	1	0	0	1	0	0	2
73968	k__Bacteria	p__Proteobacteria	c__Alphaproteobacteria	o__Sphingomonadales	f__Sphingomonadaceae	g__Novosphingobium	3	0	5	1	2	0	11
73986	k__Bacteria	p__Firmicutes	c__Bacilli	o__Lactobacillales	f__Lactobacillaceae	g__Lactobacillus	1	1	0	1	1	0	4
73991	k__Bacteria	p__Firmicutes	c__Bacilli	o__Lactobacillales	f__Lactobacillaceae	g__Lacticaseibacillus	0	6	0	2	2	2	12
74026	k__Bacteria	p__Proteobacteria	c__Alphaproteobacteria	o__Sphingomonadales	f__Sphingomonadaceae	g__Novosphingobium	1	0	0	7	10	1	19
74049	k__Bacteria	p__Firmicutes	c__Bacilli	o__Lactobacillales	f__Lactobacillaceae	g__Lentilactobacillus	0	0	0	1	1	0	2
74050	k__Bacteria	p__Proteobacteria	c__Alphaproteobacteria	o__Sphingomonadales	f__Sphingomonadaceae	g__Novosphingobium	0	0	2	1	0	0	3
74087	k__Bacteria	p__Proteobacteria	c__Alphaproteobacteria	o__Sphingomonadales	f__Sphingomonadaceae	g__Novosphingobium	1	4	1	9	13	4	32
74095	k__Bacteria	p__Firmicutes	c__Bacilli	o__Lactobacillales	f__Lactobacillaceae	g__Lactobacillus	2	0	0	2	1	2	7
74110	k__Bacteria	p__Firmicutes	c__Bacilli	o__Lactobacillales	f__Lactobacillaceae	g__Leuconostoc	13	9	12	6	4	15	59
74132	k__Bacteria	p__Firmicutes	c__Bacilli	o__Lactobacillales	f__Lactobacillaceae	g__Lactobacillus	0	1	0	3	0	1	5
74135	k__Bacteria	p__Firmicutes	c__Bacilli	o__Lactobacillales	f__Lactobacillaceae	g__Lactobacillus	0	0	0	1	1	1	3
74167	k__Bacteria	p__Proteobacteria	c__Alphaproteobacteria	o__Sphingomonadales	f__Sphingomonadaceae	g__Sphingomonas	1	1	1	3	1	3	10
74177	k__Bacteria	p__Firmicutes	c__Bacilli	o__Lactobacillales	f__Lactobacillaceae	g__Lactobacillus	0	0	0	2	0	0	2
74191	k__Bacteria	p__Firmicutes	c__Bacilli	o__Lactobacillales	f__Lactobacillaceae	g__Weissella	3	5	4	7	6	9	34
74276	k__Bacteria	p__Proteobacteria	c__Alphaproteobacteria	o__Sphingomonadales	f__Sphingomonadaceae	g__Novosphingobium	0	0	0	1	0	1	2
74288	k__Bacteria	p__Proteobacteria	c__Alphaproteobacteria	o__Sphingomonadales	f__Sphingomonadaceae	g__Novosphingobium	0	0	1	2	1	0	4
74319	k__Bacteria	p__Firmicutes	c__Bacilli	o__Lactobacillales	f__Lactobacillaceae	g__Lactobacillus	0	1	0	5	2	3	11
74324	k__Bacteria	p__Proteobacteria	c__Alphaproteobacteria	o__Sphingomonadales	f__Sphingomonadaceae	g__Novosphingobium	0	10	0	16	12	6	44
74336	k__Bacteria	p__Firmicutes	c__Bacilli	o__Lactobacillales	f__Streptococcaceae	g__Lactococcus	0	0	0	2	0	0	2
74343	k__Bacteria	p__Firmicutes	c__Bacilli	o__Lactobacillales	f__Lactobacillaceae	g__Lactobacillus	1	0	0	1	0	0	2
74378	k__Bacteria	p__Firmicutes	c__Bacilli	o__Lactobacillales	f__Lactobacillaceae	g__Lactobacillus	0	0	0	1	0	1	2
74393	k__Bacteria	p__Firmicutes	c__Bacilli	o__Lactobacillales	f__Lactobacillaceae	g__Lactobacillus	2	0	1	1	4	0	8
74444	k__Bacteria	p__Firmicutes	c__Bacilli	o__Lactobacillales	f__Streptococcaceae	g__Lactococcus	5	4	5	10	4	3	31
74462	k__Bacteria	p__Proteobacteria	c__Alphaproteobacteria	o__Sphingomonadales	f__Sphingomonadaceae	g__Novosphingobium	6	1	9	13	10	8	47
74600	k__Bacteria	p__Firmicutes	c__Bacilli	o__Lactobacillales	f__Lactobacillaceae	g__Lactobacillus	0	0	1	5	4	1	11
74618	k__Bacteria	p__Proteobacteria	c__Alphaproteobacteria	o__Sphingomonadales	f__Sphingomonadaceae	g__Novosphingobium	1	0	0	1	0	0	2
74639	k__Bacteria	p__Firmicutes	c__Bacilli	o__Lactobacillales	f__Lactobacillaceae	g__Lactobacillus	0	1	1	2	1	1	6
74667	k__Bacteria	p__Firmicutes	c__Bacilli	o__Lactobacillales	f__Lactobacillaceae	g__Lactobacillus	0	0	0	1	1	0	2
74714	k__Bacteria	p__Firmicutes	c__Bacilli	o__Lactobacillales	f__Lactobacillaceae	g__Lactobacillus	0	0	0	1	1	0	2
74764	k__Bacteria	p__Firmicutes	c__Bacilli	o__Lactobacillales	f__Lactobacillaceae	g__Lacticaseibacillus	0	0	0	0	3	0	3
74800	k__Bacteria	p__Firmicutes	c__Bacilli	o__Lactobacillales	f__Lactobacillaceae	g__Lactobacillus	0	1	1	0	1	0	3
74860	k__Bacteria	p__Proteobacteria	c__Alphaproteobacteria	o__Sphingomonadales	f__Sphingomonadaceae	g__Novosphingobium	0	1	0	1	1	0	3
74865	k__Bacteria	p__Firmicutes	c__Bacilli	o__Lactobacillales	f__Lactobacillaceae	g__Lactobacillus	0	0	0	1	1	0	2
74905	k__Bacteria	p__Firmicutes	c__Bacilli	o__Lactobacillales	f__Lactobacillaceae	g__Lactobacillus	46	104	31	86	64	105	436
74936	k__Bacteria	p__Firmicutes	c__Bacilli	o__Lactobacillales	f__Lactobacillaceae	g__Liquorilactobacillus	0	1	0	0	1	0	2
74984	k__Bacteria	p__Firmicutes	c__Bacilli	o__Lactobacillales	f__Lactobacillaceae	g__Lactobacillus	0	0	1	0	2	0	3
75048	k__Bacteria	p__Proteobacteria	c__Alphaproteobacteria	o__Sphingomonadales	f__Sphingomonadaceae	g__Novosphingobium	1	0	1	8	11	1	22
75094	k__Bacteria	p__Firmicutes	c__Bacilli	o__Lactobacillales	f__Lactobacillaceae	g__Lactobacillus	0	1	1	0	1	0	3
75123	k__Bacteria	p__Firmicutes	c__Bacilli	o__Lactobacillales	f__Lactobacillaceae	g__Dellaglioa	1	0	0	1	1	0	3
75168	k__Bacteria	p__Proteobacteria	c__Alphaproteobacteria	o__Sphingomonadales	f__Sphingomonadaceae	g__Novosphingobium	3	0	4	11	9	3	30
75221	k__Bacteria	p__Firmicutes	c__Bacilli	o__Lactobacillales	f__Lactobacillaceae	g__Lactobacillus	1	0	0	0	1	0	2
75235	k__Bacteria	p__Proteobacteria	c__Alphaproteobacteria	o__Sphingomonadales	f__Sphingomonadaceae	g__Novosphingobium	0	0	0	4	4	0	8
75264	k__Bacteria	p__Firmicutes	c__Bacilli	o__Lactobacillales	f__Lactobacillaceae	g__Lactobacillus	3	0	2	2	1	0	8
75449	k__Bacteria	p__Firmicutes	c__Bacilli	o__Lactobacillales	f__Lactobacillaceae	g__Lactobacillus	1	0	0	0	1	2	4
75587	k__Bacteria	p__Firmicutes	c__Bacilli	o__Lactobacillales	f__Streptococcaceae	g__Lactococcus	3	1	5	6	7	9	31
75636	k__Bacteria	p__Firmicutes	c__Bacilli	o__Lactobacillales	f__Lactobacillaceae	g__Lactobacillus	0	0	1	0	2	0	3
75643	k__Bacteria	p__Firmicutes	c__Bacilli	o__Lactobacillales	f__Lactobacillaceae	g__Lactobacillus	0	1	1	0	1	1	4
75655	k__Bacteria	p__Firmicutes	c__Bacilli	o__Lactobacillales	f__Lactobacillaceae	g__Liquorilactobacillus	2	0	0	1	2	0	5
75681	k__Bacteria	p__Proteobacteria	c__Gammaproteobacteria	o__Pseudomonadales	f__Moraxellaceae	g__Acinetobacter	1	1	0	1	1	0	4
75688	k__Bacteria	p__Firmicutes	c__Bacilli	o__Lactobacillales	f__Lactobacillaceae	g__Ligilactobacillus	0	31	0	25	28	46	130
75690	k__Bacteria	p__Firmicutes	c__Bacilli	o__Lactobacillales	f__Lactobacillaceae	g__Lactobacillus	0	0	0	0	2	0	2
75726	k__Bacteria	p__Firmicutes	c__Bacilli	o__Lactobacillales	f__Lactobacillaceae	g__Lactobacillus	90	155	79	55	56	126	561
75749	k__Bacteria	p__Firmicutes	c__Bacilli	o__Lactobacillales	f__Lactobacillaceae	g__Lactobacillus	0	0	0	0	2	0	2
75751	k__Bacteria	p__Firmicutes	c__Bacilli	o__Lactobacillales	f__Lactobacillaceae	g__Lactobacillus	37	6	15	59	56	2	175
75770	k__Bacteria	p__Proteobacteria	c__Alphaproteobacteria	o__Sphingomonadales	f__Sphingomonadaceae	g__Novosphingobium	3	0	1	0	2	0	6
75836	k__Bacteria	p__Firmicutes	c__Bacilli	o__Lactobacillales	f__Lactobacillaceae	g__Lactobacillus	0	1	0	0	1	1	3
75997	k__Bacteria	p__Proteobacteria	c__Gammaproteobacteria	o__Pseudomonadales	f__Moraxellaceae	g__Acinetobacter	21	11	29	3	1	9	74
76021	k__Bacteria	p__Firmicutes	c__Bacilli	o__Lactobacillales	f__Streptococcaceae	g__Lactococcus	120	85	97	73	73	88	536
76022	k__Bacteria	p__Firmicutes	c__Bacilli	o__Lactobacillales	f__Lactobacillaceae	g__Lactobacillus	0	0	0	0	0	2	2
76056	k__Bacteria	p__Firmicutes	c__Bacilli	o__Lactobacillales	f__Lactobacillaceae	g__Latilactobacillus	0	3	0	0	0	4	7
76096	k__Bacteria	p__Firmicutes	c__Bacilli	o__Lactobacillales	f__Lactobacillaceae	g__Leuconostoc	2	0	0	0	0	1	3
76098	k__Bacteria	p__Firmicutes	c__Bacilli	o__Lactobacillales	f__Lactobacillaceae	g__Lactobacillus	0	0	0	1	0	1	2
76108	k__Bacteria	p__Firmicutes	c__Bacilli	o__Lactobacillales	f__Lactobacillaceae	g__Lactobacillus	1	0	0	0	1	1	3
76111	k__Bacteria	p__Firmicutes	c__Bacilli	o__Lactobacillales	f__Lactobacillaceae	g__Lactobacillus	0	0	0	1	0	2	3
76153	k__Bacteria	p__Firmicutes	c__Bacilli	o__Lactobacillales	f__Lactobacillaceae	g__Weissella	37	26	22	17	24	24	150
76157	k__Bacteria	p__Firmicutes	c__Bacilli	o__Lactobacillales	f__Lactobacillaceae	g__Lactobacillus	3	131	6	113	91	147	491
76178	k__Bacteria	p__Firmicutes	c__Bacilli	o__Lactobacillales	f__Lactobacillaceae	g__Lactobacillus	0	0	1	1	0	1	3
76183	k__Bacteria	p__Firmicutes	c__Bacilli	o__Lactobacillales	f__Lactobacillaceae	g__Lactobacillus	1	0	0	0	1	1	3
76207	k__Bacteria	p__Firmicutes	c__Bacilli	o__Lactobacillales	f__Lactobacillaceae	g__Lactobacillus	0	2	0	0	0	2	4
76209	k__Bacteria	p__Firmicutes	c__Bacilli	o__Lactobacillales	f__Lactobacillaceae	g__Lactobacillus	0	0	0	0	2	5	7
76261	k__Bacteria	p__Firmicutes	c__Bacilli	o__Lactobacillales	f__Lactobacillaceae	g__Lactobacillus	0	0	0	0	0	2	2
76272	k__Bacteria	p__Firmicutes	c__Bacilli	o__Lactobacillales	f__Lactobacillaceae	g__Lactobacillus	0	0	0	0	0	2	2
76280	k__Bacteria	p__Firmicutes	c__Bacilli	o__Lactobacillales	f__Lactobacillaceae	g__Lactobacillus	0	2	0	0	0	1	3
76300	k__Bacteria	p__Firmicutes	c__Bacilli	o__Lactobacillales	f__Lactobacillaceae	g__Lacticaseibacillus	0	0	0	1	0	2	3
76326	k__Bacteria	p__Firmicutes	c__Bacilli	o__Lactobacillales	f__Lactobacillaceae	g__Lactobacillus	0	1	0	0	0	6	7
76341	k__Bacteria	p__Firmicutes	c__Bacilli	o__Lactobacillales	f__Lactobacillaceae	g__Lactobacillus	2	2	0	3	0	7	14
76345	k__Bacteria	p__Firmicutes	c__Bacilli	o__Lactobacillales	f__Lactobacillaceae	g__Leuconostoc	8	6	10	1	4	9	38
76356	k__Bacteria	p__Firmicutes	c__Bacilli	o__Lactobacillales	f__Lactobacillaceae	g__Leuconostoc	2	0	1	0	0	1	4
76361	k__Bacteria	p__Proteobacteria	c__Alphaproteobacteria	o__Sphingomonadales	f__Sphingomonadaceae	g__Novosphingobium	30	12	22	50	49	21	184
76367	k__Bacteria	p__Firmicutes	c__Bacilli	o__Lactobacillales	f__Lactobacillaceae	g__Lactobacillus	0	12	0	0	0	14	26
76387	k__Bacteria	p__Firmicutes	c__Bacilli	o__Lactobacillales	f__Lactobacillaceae	g__Lactobacillus	1	0	0	0	0	1	2
76402	k__Bacteria	p__Proteobacteria	c__Alphaproteobacteria	o__Acetobacterales	f__Acetobacteraceae	g__Acetobacter	0	11	0	0	2	5	18
76445	k__Bacteria	p__Firmicutes	c__Bacilli	o__Lactobacillales	f__Lactobacillaceae	g__Lentilactobacillus	0	4	0	0	1	4	9
76479	k__Bacteria	p__Firmicutes	c__Bacilli	o__Lactobacillales	f__Lactobacillaceae	g__Leuconostoc	1	0	2	1	0	1	5
76482	k__Bacteria	p__Firmicutes	c__Bacilli	o__Lactobacillales	f__Lactobacillaceae	g__Leuconostoc	64	43	40	13	11	57	228
76557	k__Bacteria	p__Firmicutes	c__Bacilli	o__Lactobacillales	f__Lactobacillaceae	g__Fructilactobacillus	0	4	0	0	0	9	13
76610	k__Bacteria	p__Firmicutes	c__Bacilli	o__Lactobacillales	f__Lactobacillaceae	g__Lactobacillus	1	1	0	0	1	1	4
76620	k__Bacteria	p__Firmicutes	c__Bacilli	o__Lactobacillales	f__Lactobacillaceae	g__Fructobacillus	0	0	0	0	1	1	2
76649	k__Bacteria	p__Firmicutes	c__Bacilli	o__Lactobacillales	f__Lactobacillaceae	g__Lactobacillus	1	0	0	1	1	1	4
76658	k__Bacteria	p__Firmicutes	c__Bacilli	o__Lactobacillales	f__Lactobacillaceae	g__Lentilactobacillus	0	2	0	0	0	1	3
76784	k__Bacteria	p__Proteobacteria	c__Gammaproteobacteria	o__Pseudomonadales	f__Moraxellaceae	g__Acinetobacter	1	0	0	0	0	1	2
76794	k__Bacteria	p__Firmicutes	c__Bacilli	o__Lactobacillales	f__Lactobacillaceae	g__Lactobacillus	0	0	1	0	0	1	2
76822	k__Bacteria	p__Firmicutes	c__Bacilli	o__Lactobacillales	f__Lactobacillaceae	g__Lactobacillus	0	14	0	1	5	11	31
76832	k__Bacteria	p__Proteobacteria	c__Gammaproteobacteria	o__Pseudomonadales	f__Moraxellaceae	g__Acinetobacter	0	3	0	0	0	1	4
76843	k__Bacteria	p__Proteobacteria	c__Alphaproteobacteria	o__Sphingomonadales	f__Sphingomonadaceae	g__Sphingomonas	0	0	0	0	0	2	2
76847	k__Bacteria	p__Proteobacteria	c__Alphaproteobacteria	o__Sphingomonadales	f__Sphingomonadaceae	g__Novosphingobium	0	3	0	1	0	3	7
76893	k__Bacteria	p__Firmicutes	c__Bacilli	o__Lactobacillales	f__Lactobacillaceae	g__Leuconostoc	3	3	1	0	0	4	11
76914	k__Bacteria	p__Firmicutes	c__Bacilli	o__Lactobacillales	f__Lactobacillaceae	g__Lactobacillus	0	1	0	0	0	1	2
76947	k__Bacteria	p__Firmicutes	c__Bacilli	o__Lactobacillales	f__Lactobacillaceae	g__Lentilactobacillus	0	1	0	0	0	1	2
76964	k__Bacteria	p__Firmicutes	c__Bacilli	o__Lactobacillales	f__Lactobacillaceae	g__Leuconostoc	12	17	6	8	1	13	57
76991	k__Bacteria	p__Firmicutes	c__Bacilli	o__Lactobacillales	f__Lactobacillaceae	g__Leuconostoc	0	1	1	0	0	1	3
76994	k__Bacteria	p__Firmicutes	c__Bacilli	o__Lactobacillales	f__Lactobacillaceae	g__Lactobacillus	1	3	1	2	3	2	12
77022	k__Bacteria	p__Firmicutes	c__Bacilli	o__Lactobacillales	f__Lactobacillaceae	g__Lactobacillus	0	1	0	0	0	1	2
77028	k__Bacteria	p__Firmicutes	c__Bacilli	o__Lactobacillales	f__Lactobacillaceae	g__Lactobacillus	7	17	13	10	6	20	73
77050	k__Bacteria	p__Firmicutes	c__Bacilli	o__Lactobacillales	f__Lactobacillaceae	g__Lactobacillus	0	1	0	0	1	0	2
77072	k__Bacteria	p__Firmicutes	c__Bacilli	o__Lactobacillales	f__Lactobacillaceae	g__Lactobacillus	0	2	0	0	0	0	2
77120	k__Bacteria	p__Firmicutes	c__Bacilli	o__Lactobacillales	f__Lactobacillaceae	g__Lentilactobacillus	0	2	0	0	0	0	2
77144	k__Bacteria	p__Firmicutes	c__Bacilli	o__Lactobacillales	f__Lactobacillaceae	g__Leuconostoc	206	135	140	45	29	166	721
77158	k__Bacteria	p__Firmicutes	c__Bacilli	o__Lactobacillales	f__Lactobacillaceae	g__Lactobacillus	0	1	1	1	0	2	5
77183	k__Bacteria	p__Firmicutes	c__Bacilli	o__Lactobacillales	f__Lactobacillaceae	g__Lactobacillus	1	1	0	0	1	0	3
77191	k__Bacteria	p__Firmicutes	c__Bacilli	o__Lactobacillales	f__Streptococcaceae	g__Lactococcus	0	1	0	1	0	0	2
77276	k__Bacteria	p__Proteobacteria	c__Alphaproteobacteria	o__Sphingomonadales	f__Sphingomonadaceae	g__Novosphingobium	0	3	0	0	0	1	4
77301	k__Bacteria	p__Proteobacteria	c__Gammaproteobacteria	o__Pseudomonadales	f__Moraxellaceae	g__Acinetobacter	0	4	0	0	0	3	7
77305	k__Bacteria	p__Firmicutes	c__Bacilli	o__Lactobacillales	f__Lactobacillaceae	g__Lactobacillus	1	1	1	0	1	0	4
77326	k__Bacteria	p__Firmicutes	c__Bacilli	o__Lactobacillales	f__Lactobacillaceae	g__Leuconostoc	0	1	0	0	0	1	2
77361	k__Bacteria	p__Proteobacteria	c__Alphaproteobacteria	o__Sphingomonadales	f__Sphingomonadaceae	g__Novosphingobium	0	1	0	0	0	1	2
77369	k__Bacteria	p__Firmicutes	c__Bacilli	o__Lactobacillales	f__Lactobacillaceae	g__Lactobacillus	0	1	0	2	0	0	3
77448	k__Bacteria	p__Proteobacteria	c__Alphaproteobacteria	o__Sphingomonadales	f__Sphingomonadaceae	g__Novosphingobium	0	2	0	0	0	3	5
77461	k__Bacteria	p__Firmicutes	c__Bacilli	o__Lactobacillales	f__Lactobacillaceae	g__Lactobacillus	0	5	0	0	0	7	12
77465	k__Bacteria	p__Firmicutes	c__Bacilli	o__Lactobacillales	f__Lactobacillaceae	g__Lactobacillus	0	2	0	0	0	1	3
77475	k__Bacteria	p__Proteobacteria	c__Alphaproteobacteria	o__Sphingomonadales	f__Sphingomonadaceae	g__Novosphingobium	0	1	0	1	0	0	2
77489	k__Bacteria	p__Proteobacteria	c__Alphaproteobacteria	o__Sphingomonadales	f__Sphingomonadaceae	g__Novosphingobium	0	2	1	0	3	0	6
77490	k__Bacteria	p__Firmicutes	c__Bacilli	o__Lactobacillales	f__Lactobacillaceae	g__Lactobacillus	1	2	1	0	1	2	7
77493	k__Bacteria	p__Firmicutes	c__Bacilli	o__Lactobacillales	f__Lactobacillaceae	g__Lactobacillus	0	2	1	0	0	0	3
77517	k__Bacteria	p__Firmicutes	c__Bacilli	o__Lactobacillales	f__Lactobacillaceae	g__Lactobacillus	0	8	0	2	4	6	20
77536	k__Bacteria	p__Proteobacteria	c__Alphaproteobacteria	o__Sphingomonadales	f__Sphingomonadaceae	g__Novosphingobium	3	2	2	0	0	1	8
77618	k__Bacteria	p__Proteobacteria	c__Alphaproteobacteria	o__Sphingomonadales	f__Sphingomonadaceae	g__Novosphingobium	2	2	1	0	3	2	10
77698	k__Bacteria	p__Firmicutes	c__Bacilli	o__Lactobacillales	f__Lactobacillaceae	g__Lactobacillus	9	9	6	2	2	12	40
77720	k__Bacteria	p__Firmicutes	c__Bacilli	o__Lactobacillales	f__Lactobacillaceae	g__Lactobacillus	0	1	0	0	0	1	2
77781	k__Bacteria	p__Firmicutes	c__Bacilli	o__Lactobacillales	f__Lactobacillaceae	g__Lactobacillus	0	2	0	0	1	0	3
77840	k__Bacteria	p__Firmicutes	c__Bacilli	o__Lactobacillales	f__Lactobacillaceae	g__Liquorilactobacillus	1	2	0	0	0	0	3
77861	k__Bacteria	p__Firmicutes	c__Bacilli	o__Lactobacillales	f__Lactobacillaceae	g__Lactobacillus	0	1	0	0	1	1	3
77889	k__Bacteria	p__Firmicutes	c__Bacilli	o__Lactobacillales	f__Lactobacillaceae	g__Lactobacillus	0	2	0	1	0	1	4
[truncated: 4,671 more rows]

## Sheet: 16S_Genus
Kingdom	Phylum	Class	Order	Family	Genus	amiel2.S69	punta2.S71	amiel1.S68	pulque1.S66	pulque2.S67	punta1.S70	Total_reads
k__Bacteria	p__Firmicutes	c__Bacilli	o__Lactobacillales	f__Lactobacillaceae	g__Liquorilactobacillus	5422	530	4667	1660	1731	509	14519
k__Bacteria	p__Firmicutes	c__Bacilli	o__Lactobacillales	f__Lactobacillaceae	g__Lentilactobacillus	24	3398	7	933	1021	3689	9072
k__Bacteria	p__Proteobacteria	c__Alphaproteobacteria	o__Acetobacterales	f__Acetobacteraceae	g__Gluconobacter	29	75	33	15	11	69	232
k__Bacteria	p__Firmicutes	c__Bacilli	o__Lactobacillales	f__Lactobacillaceae	g__Lactiplantibacillus	68	119	46	17	27	113	390
k__Bacteria	p__Firmicutes	c__Bacilli	o__Lactobacillales	f__Lactobacillaceae	g__Weissella	274	144	224	233	240	144	1259
k__Bacteria	p__Firmicutes	c__Bacilli	o__Lactobacillales	f__Lactobacillaceae	g__Oenococcus	0	1	0	0	0	1	2
k__Bacteria	p__Firmicutes	c__Bacilli	o__Lactobacillales	f__Lactobacillaceae	g__Levilactobacillus	120	91	92	51	45	95	494
k__Bacteria	p__Firmicutes	c__Bacilli	o__Lactobacillales	f__Lactobacillaceae	g__Paucilactobacillus	9	127	17	46	56	157	412
k__Bacteria	p__Firmicutes	c__Bacilli	o__Lactobacillales	f__Lactobacillaceae	g__Latilactobacillus	786	901	575	312	259	1046	3879
k__Bacteria	p__Proteobacteria	c__Alphaproteobacteria	o__Acetobacterales	f__Acetobacteraceae	g__Acetobacter	256	7133	257	550	560	7549	16305
k__Bacteria	p__Firmicutes	c__Bacilli	o__Lactobacillales	f__Lactobacillaceae	g__Leuconostoc	23110	16953	14583	5454	4214	22204	86518
k__Bacteria	p__Firmicutes	c__Bacilli	o__Lactobacillales	f__Lactobacillaceae	g__Lacticaseibacillus	34	2785	29	1173	1283	3028	8332
k__Bacteria	p__Proteobacteria	c__Alphaproteobacteria	o__Acetobacterales	f__Acetobacteraceae	g__Komagataeibacter	12	200	12	9	14	180	427
k__Bacteria	p__Firmicutes	c__Bacilli	o__Lactobacillales	f__Lactobacillaceae	g__Pediococcus	3	34	0	23	16	36	112
k__Bacteria	p__Firmicutes	c__Bacilli	o__Bacillales	f__Bacillaceae	g__Anoxybacillus	1	0	0	0	0	1	2
k__Bacteria	p__Bacteroidota	c__Bacteroidia	o__Sphingobacteriales	f__Sphingobacteriaceae	g__Sphingobacterium	1	2	2	0	0	2	7
k__Bacteria	p__Firmicutes	c__Bacilli	o__Lactobacillales	f__Lactobacillaceae	g__Ligilactobacillus	264	171	241	114	101	185	1076
k__Bacteria	p__Proteobacteria	c__Gammaproteobacteria	o__Pseudomonadales	f__Pseudomonadaceae	g__Pseudomonas	4	41	9	0	0	27	81
k__Bacteria	p__Firmicutes	c__Bacilli	o__Lactobacillales	f__Lactobacillaceae	g__Companilactobacillus	98	11	72	28	27	18	254
k__Bacteria	p__Proteobacteria	c__Gammaproteobacteria	o__Enterobacterales	f__Enterobacteriaceae	g__Kosakonia	1	0	0	1	0	0	2
k__Bacteria	p__Firmicutes	c__Bacilli	o__Lactobacillales	f__Lactobacillaceae	g__Limosilactobacillus	0	25	0	10	4	36	75
k__Bacteria	p__Proteobacteria	c__Gammaproteobacteria	o__Enterobacterales	f__Enterobacteriaceae	g__Escherichia-Shigella	17	6	24	7	4	4	62
k__Bacteria	p__Actinobacteriota	c__Actinobacteria	o__Corynebacteriales	f__Corynebacteriaceae	g__Corynebacterium	1	0	0	0	0	1	2
k__Bacteria	p__Proteobacteria	c__Gammaproteobacteria	o__Burkholderiales	f__Oxalobacteraceae	g__Massilia	0	3	0	2	0	6	11
k__Bacteria	p__Proteobacteria	c__Gammaproteobacteria	o__Enterobacterales	f__Enterobacteriaceae	g__Raoultella	10	0	10	3	1	0	24
k__Bacteria	p__Proteobacteria	c__Alphaproteobacteria	o__Sphingomonadales	f__Sphingomonadaceae	g__Erythrobacter	16	5	16	7	14	0	58
k__Bacteria	p__Proteobacteria	c__Gammaproteobacteria	o__Xanthomonadales	f__Xanthomonadaceae	g__Stenotrophomonas	1	2	0	0	1	4	8
k__Bacteria	p__Firmicutes	c__Bacilli	o__Bacillales	f__Bacillaceae	g__Bacillus	0	0	1	1	0	0	2
k__Bacteria	p__Actinobacteriota	c__Actinobacteria	o__Bifidobacteriales	f__Bifidobacteriaceae	g__Bifidobacterium	5	11	4	0	1	3	24
k__Bacteria	p__Proteobacteria	c__Alphaproteobacteria	o__Acetobacterales	f__Acetobacteraceae	g__Gluconacetobacter	0	0	2	0	1	1	4
k__Bacteria	p__Firmicutes	c__Bacilli	o__Lactobacillales	f__Enterococcaceae	g__Enterococcus	15	20	8	6	3	21	73
k__Bacteria	p__Proteobacteria	c__Gammaproteobacteria	o__Burkholderiales	f__Oxalobacteraceae	g__Noviherbaspirillum	0	0	1	0	0	1	2
k__Bacteria	p__Proteobacteria	c__Gammaproteobacteria	o__Enterobacterales	f__Enterobacteriaceae	g__Salmonella	2	0	1	0	0	0	3
k__Bacteria	p__Bacteroidota	c__Bacteroidia	o__Flavobacteriales	f__Flavobacteriaceae	g__Flavobacterium	6	5	6	0	0	1	18
k__Bacteria	p__Bacteroidota	c__Bacteroidia	o__Flavobacteriales	f__Weeksellaceae	g__Empedobacter	1	5	1	0	0	2	9
k__Bacteria	p__Bacteroidota	c__Bacteroidia	o__Flavobacteriales	f__Weeksellaceae	g__Chryseobacterium	2	4	3	3	3	5	20
k__Bacteria	p__Campylobacterota	c__Campylobacteria	o__Campylobacterales	f__Campylobacteraceae	g__Campylobacter	1	0	1	0	0	0	2
k__Bacteria	p__Firmicutes	c__Negativicutes	o__Veillonellales-Selenomonadales	f__Sporomusaceae	g__Sporomusa	0	0	0	0	0	1	1
k__Bacteria	p__Proteobacteria	c__Alphaproteobacteria	o__Acetobacterales	f__Acetobacteraceae	g__Asaia	0	5	1	2	0	5	13
k__Bacteria	p__Proteobacteria	c__Alphaproteobacteria	o__Sphingomonadales	f__Sphingomonadaceae	g__Sphingobium	4	0	4	2	2	0	12
k__Bacteria	p__Proteobacteria	c__Alphaproteobacteria	o__Rhizobiales	f__Beijerinckiaceae	g__	0	0	1	0	1	0	2
k__Bacteria	p__Actinobacteriota	c__Acidimicrobiia	o__Actinomarinales	f__	g__unclassified	3	0	2	0	1	0	6
k__Bacteria	p__Proteobacteria	c__Alphaproteobacteria	o__Sphingomonadales	f__Sphingomonadaceae	g__Novosphingobium	26057	5060	18347	18892	21262	5111	94729
k__Bacteria	p__Firmicutes	c__Bacilli	o__Lactobacillales	f__Streptococcaceae	g__Lactococcus	2702	2024	2304	1627	1735	2089	12481
k__Bacteria	p__Proteobacteria	c__Alphaproteobacteria	o__Sphingomonadales	f__Sphingomonadaceae	g__Sphingomonas	329	164	222	321	338	184	1558
k__Bacteria	p__Proteobacteria	c__Gammaproteobacteria	o__Enterobacterales	f__Erwiniaceae	g__Pantoea	684	111	647	81	71	118	1712
k__Bacteria	p__Proteobacteria	c__Gammaproteobacteria	o__Enterobacterales	f__Enterobacteriaceae	g__Enterobacter	149	16	155	27	25	19	391
k__Bacteria	p__Proteobacteria	c__Gammaproteobacteria	o__Enterobacterales	f__Erwiniaceae	g__Erwinia	1719	81	1456	220	194	112	3782
k__Bacteria	p__Proteobacteria	c__Gammaproteobacteria	o__Pseudomonadales	f__Moraxellaceae	g__Acinetobacter	8048	2067	6712	1547	1520	2008	21902
k__Bacteria	p__Firmicutes	c__Bacilli	o__Lactobacillales	f__Lactobacillaceae	g__Lactobacillus	22212	28240	17713	32506	34360	29697	164728
k__Bacteria	p__Patescibacteria	c__Saccharimonadia	o__Saccharimonadales	f__	g__unclassified	9	0	9	0	0	0	18
k__Bacteria	p__Firmicutes	c__Bacilli	o__Lactobacillales	f__Lactobacillaceae	g__Fructilactobacillus	13	170	4	8	8	190	393
k__Bacteria	p__Proteobacteria	c__Gammaproteobacteria	o__Enterobacterales	f__Enterobacteriaceae	g__Citrobacter	3	2	3	0	1	2	11
k__Bacteria	p__Proteobacteria	c__Alphaproteobacteria	o__Sphingomonadales	f__Sphingomonadaceae	g__Stakelama	94	22	58	114	111	19	418
k__Bacteria	p__Firmicutes	c__Bacilli	o__Bacillales	f__Bacillaceae	g__Ornithinibacillus	11	13	8	5	5	10	52
k__Bacteria	p__Proteobacteria	c__Gammaproteobacteria	o__Pseudomonadales	f__Litoricolaceae	g__Litoricola	0	1	0	0	0	1	2
k__Bacteria	p__Campylobacterota	c__Campylobacteria	o__Campylobacterales	f__Arcobacteraceae	g__	10	0	6	0	0	1	17
k__Bacteria	p__Firmicutes	c__Bacilli	o__Lactobacillales	f__Lactobacillaceae	g__Dellaglioa	1043	113	637	316	317	120	2546
k__Bacteria	p__Proteobacteria	c__Gammaproteobacteria	o__Xanthomonadales	f__Rhodanobacteraceae	g__Luteibacter	5	3	7	1	0	1	17
k__Bacteria	p__Proteobacteria	c__Alphaproteobacteria	o__Rhodospirillales	f__Magnetospiraceae	g__Magnetospira	7	0	4	0	0	0	11
k__Bacteria	p__Proteobacteria	c__Gammaproteobacteria	o__Pseudomonadales	f__Moraxellaceae	g__	2	0	1	0	0	0	3
k__Bacteria	p__Bacteroidota	c__Bacteroidia	o__Flavobacteriales	f__Flavobacteriaceae	g__Psychroflexus	0	0	2	0	0	0	2
k__Bacteria	p__Proteobacteria	c__Gammaproteobacteria	o__Enterobacterales	f__Enterobacteriaceae	g__Buttiauxella	11	0	4	5	3	1	24
k__Bacteria	p__Proteobacteria	c__Alphaproteobacteria	o__Rhizobiales	f__Methyloligellaceae	g__	0	0	0	0	2	0	2
k__Bacteria	p__Bacteroidota	c__Bacteroidia	o__Chitinophagales	f__Chitinophagaceae	g__Chitinophaga	0	0	2	0	0	0	2
k__Bacteria	p__Firmicutes	c__Bacilli	o__Lactobacillales	f__Catellicoccaceae	g__Catellicoccus	0	25	1	3	5	36	70
k__Bacteria	p__Firmicutes	c__Bacilli	o__Lactobacillales	f__Enterococcaceae	g__Tetragenococcus	31	19	30	9	11	15	115
k__Bacteria	p__Proteobacteria	c__Gammaproteobacteria	o__Pseudomonadales	f__Cellvibrionaceae	g__Marinimicrobium	0	0	2	1	0	0	3
k__Bacteria	p__Proteobacteria	c__Alphaproteobacteria	o__Sphingomonadales	f__Sphingomonadaceae	g__Blastomonas	6	0	6	0	5	2	19
k__Bacteria	p__Bacteroidota	c__Bacteroidia	o__Flavobacteriales	f__Flavobacteriaceae	g__Salegentibacter	0	0	0	1	1	1	3
k__Bacteria	p__Firmicutes	c__Bacilli	o__Lactobacillales	f__Streptococcaceae	g__Lactovum	1	0	1	0	0	0	2
k__Bacteria	p__Actinobacteriota	c__Actinobacteria	o__Micrococcales	f__Microbacteriaceae	g__Frondihabitans	0	1	0	0	0	1	2
k__Bacteria	p__Proteobacteria	c__Alphaproteobacteria	o__Sphingomonadales	f__Sphingomonadaceae	g__Sphingorhabdus	6	1	3	8	4	5	27
k__Bacteria	p__Proteobacteria	c__Gammaproteobacteria	o__Enterobacterales	f__Orbaceae	g__Frischella	8	0	7	3	4	1	23
k__Bacteria	p__Firmicutes	c__Bacilli	o__Lactobacillales	f__Lactobacillaceae	g__Apilactobacillus	0	31	0	4	2	43	80
k__Bacteria	p__Proteobacteria	c__Alphaproteobacteria	o__Sphingomonadales	f__Sphingomonadaceae	g__Sphingopyxis	4	0	4	1	3	1	13
k__Bacteria	p__Proteobacteria	c__Gammaproteobacteria	o__Enterobacterales	f__Pectobacteriaceae	g__Pectobacterium	1	0	1	0	0	0	2
k__Bacteria	p__Firmicutes	c__Negativicutes	o__Veillonellales-Selenomonadales	f__Selenomonadaceae	g__Pectinatus	2	0	0	0	0	0	2
k__Bacteria	p__Bacteroidota	c__Bacteroidia	o__Bacteroidales	f__Bacteroidaceae	g__Bacteroides	2	0	1	0	0	0	3
k__Bacteria	p__Firmicutes	c__Clostridia	o__Clostridiales	f__Clostridiaceae	g__Clostridium_sensu_stricto_1	0	1	0	0	0	2	3
k__Bacteria	p__Proteobacteria	c__Gammaproteobacteria	o__Enterobacterales	f__Morganellaceae	g__Providencia	1	0	0	1	0	0	2
k__Bacteria	p__Actinobacteriota	c__Acidimicrobiia	o__Microtrichales	f__Ilumatobacteraceae	g__Ilumatobacter	2	0	0	0	1	0	3
k__Bacteria	p__Proteobacteria	c__Gammaproteobacteria	o__Enterobacterales	f__Orbaceae	g__Orbus	16	11	10	10	11	12	70
k__Bacteria	p__Firmicutes	c__Clostridia	o__Clostridia_UCG-014	f__	g__unclassified	3	0	1	0	0	0	4
k__Bacteria	p__Proteobacteria	c__Gammaproteobacteria	o__Pseudomonadales	f__Marinobacteraceae	g__Marinobacter	0	0	3	0	0	0	3
k__Bacteria	p__Cyanobacteria	c__Cyanobacteriia	o__Synechococcales	f__Cyanobiaceae	g__Cyanobium_PCC-6307	2	0	0	4	1	0	7
k__Bacteria	p__Bacteroidota	c__Bacteroidia	o__Bacteroidales	f__Prevotellaceae	g__Prevotella_7	12	1	15	0	0	0	28
k__Bacteria	p__Bacteroidota	c__Bacteroidia	o__Bacteroidales	f__Dysgonomonadaceae	g__Dysgonomonas	15	7	14	3	4	3	46
k__Bacteria	p__Campylobacterota	c__Campylobacteria	o__Campylobacterales	f__Arcobacteraceae	g__Pseudarcobacter	1	2	2	0	0	0	5
k__Bacteria	p__Firmicutes	c__Clostridia	o__Lachnospirales	f__Lachnospiraceae	g__Lachnoclostridium	0	0	2	0	0	0	2
k__Bacteria	p__Firmicutes	c__Bacilli	o__Lactobacillales	f__Lactobacillaceae	g__Fructobacillus	11	19	12	4	9	24	79
k__Bacteria	p__Campylobacterota	c__Campylobacteria	o__Campylobacterales	f__Sulfurospirillaceae	g__Sulfurospirillum	0	1	0	0	0	1	2
k__Bacteria	p__Proteobacteria	c__Gammaproteobacteria	o__Burkholderiales	f__Rhodocyclaceae	g__Uliginosibacterium	1	0	3	0	0	0	4
k__Bacteria	p__Proteobacteria	c__Gammaproteobacteria	o__Enterobacterales	f__Pectobacteriaceae	g__Dickeya	8	2	4	0	0	8	22
k__Bacteria	p__Firmicutes	c__Bacilli	o__Lactobacillales	f__Vagococcaceae	g__Vagococcus	1	0	1	0	1	1	4
k__Bacteria	p__Actinobacteriota	c__Actinobacteria	o__PeM15	f__	g__unclassified	0	0	2	0	0	1	3
k__Bacteria	p__Proteobacteria	c__Gammaproteobacteria	o__Enterobacterales	f__Morganellaceae	g__Morganella	3	0	0	0	0	0	3
k__Bacteria	p__Bacteroidota	c__Bacteroidia	o__Sphingobacteriales	f__Sphingobacteriaceae	g__Pedobacter	1	1	1	0	0	1	4
k__Bacteria	p__Firmicutes	c__Bacilli	o__Erysipelotrichales	f__Erysipelotrichaceae	g__Holdemania	1	0	2	0	0	0	3
k__Bacteria	p__Cyanobacteria	c__Cyanobacteriia	o__Phormidesmiales	f__Nodosilineaceae	g__Leptolyngbya_PCC-6406	1	0	1	1	0	0	3
k__Bacteria	p__Proteobacteria	c__Alphaproteobacteria	o__Acetobacterales	f__Acetobacteraceae	g__Commensalibacter	0	2	0	0	0	0	2
k__Bacteria	p__Proteobacteria	c__Alphaproteobacteria	o__Caulobacterales	f__Caulobacteraceae	g__Caulobacter	3	0	5	0	0	0	8
k__Bacteria	p__Proteobacteria	c__Gammaproteobacteria	o__Pseudomonadales	f__Microbulbiferaceae	g__Microbulbifer	0	2	0	2	0	1	5
k__Bacteria	p__Firmicutes	c__Clostridia	o__Lachnospirales	f__Lachnospiraceae	g__Anaerosporobacter	2	0	0	0	0	0	2
k__Bacteria	p__Bacteroidota	c__Bacteroidia	o__Flavobacteriales	f__Flavobacteriaceae	g__Antarcticibacterium	1	0	0	1	0	0	2
k__Bacteria	p__Bacteroidota	c__Bacteroidia	o__Chitinophagales	f__Chitinophagaceae	g__Taibaiella	0	0	3	0	0	0	3
k__Bacteria	p__Firmicutes	c__Negativicutes	o__Veillonellales-Selenomonadales	f__Sporomusaceae	g__Propionispora	0	0	1	0	0	1	2

## Sheet: ITS_OTU
OUT_ID	Kingdom	Phylum	Class	Order	Family	Genus	Species	amiel1	amiel2	pulque1	pulque2	punta1	punta2	Total_reads
0	k__Fungi	p__Ascomycota	c__Saccharomycetes	o__Saccharomycetales	f__Saccharomycetaceae	g__Torulaspora	s__Torulaspora_delbrueckii	20	2	0	0	0	0	22
1	k__Fungi	p__Ascomycota	c__Saccharomycetes	o__Saccharomycetales	f__Saccharomycetaceae	g__Torulaspora	s__Torulaspora_delbrueckii	19	10	0	0	0	0	29
2	k__Fungi	p__Ascomycota	c__Dothideomycetes	o__Pleosporales	f__unidentified	g__unidentified	s__unidentified	142	62	0	0	0	0	204
4	k__Fungi	p__Basidiomycota	c__Microbotryomycetes	o__Sporidiobolales	f__Sporidiobolaceae	g__Rhodotorula	s__Rhodotorula_mucilaginosa	31	11	17	6	3	0	68
6	k__Fungi	p__Ascomycota	c__Dothideomycetes	o__Capnodiales	f__Mycosphaerellaceae	g__Mycosphaerella	s__Mycosphaerella_tassiana	37	24	0	0	0	0	61
7	k__Fungi	p__Ascomycota	c__Saccharomycetes	o__Saccharomycetales	f__Saccharomycetaceae	g__Saccharomyces	s__Saccharomyces_cerevisiae	23	13	38	12	40	12	138
8	k__Fungi	p__Ascomycota	c__Saccharomycetes	o__Saccharomycetales	f__Saccharomycetaceae	g__Saccharomyces	s__Saccharomyces_cerevisiae	3	1	9	1	2	0	16
11	k__Fungi	p__Ascomycota	c__Saccharomycetes	o__Saccharomycetales	f__Saccharomycetaceae	g__Saccharomyces	s__Saccharomyces_cerevisiae	1	0	4	1	2	2	10
13	k__Fungi	p__Basidiomycota	c__Tremellomycetes	o__Holtermanniales	f__Holtermanniales_fam_Incertae_sedis	g__Holtermanniella	s__Holtermanniella_takashimae	2	0	0	0	0	0	2
14	k__Fungi	p__Ascomycota	c__Dothideomycetes	o__Pleosporales	f__Didymellaceae	g__Didymella	s__Didymella_exigua	17	0	0	0	0	0	17
15	k__Fungi	p__Basidiomycota	c__Tremellomycetes	o__Holtermanniales	f__Holtermanniales_fam_Incertae_sedis	g__Holtermanniella	s__Holtermanniella_takashimae	2	0	0	0	0	0	2
16	k__Fungi	p__Ascomycota	c__Saccharomycetes	o__Saccharomycetales	f__Saccharomycetaceae	g__Kluyveromyces	s__Kluyveromyces_marxianus	57	36	62	23	42	15	235
17	k__Fungi	p__Ascomycota	c__Saccharomycetes	o__Saccharomycetales	f__Saccharomycetaceae	g__Kluyveromyces	s__Kluyveromyces_marxianus	2	0	1	0	0	0	3
18	k__Fungi	p__Ascomycota	c__Saccharomycetes	o__Saccharomycetales	f__Saccharomycetaceae	g__Kluyveromyces	s__Kluyveromyces_marxianus	2	0	0	0	0	0	2
19	k__Fungi	p__Ascomycota	c__Dothideomycetes	o__Capnodiales	f__unidentified	g__unidentified	s__unidentified	160	25	2	0	0	0	187
23	k__Fungi	p__Ascomycota	c__Saccharomycetes	o__Saccharomycetales	f__Saccharomycetaceae	g__Kluyveromyces	s__Kluyveromyces_marxianus	3	0	0	0	0	0	3
25	k__Fungi	p__Ascomycota	c__Saccharomycetes	o__Saccharomycetales	f__Saccharomycetaceae	g__Saccharomyces	s__Saccharomyces_cerevisiae	3	1	0	1	0	0	5
26	k__Fungi	p__Ascomycota	c__Saccharomycetes	o__Saccharomycetales	f__Pichiaceae	g__Pichia	s__unidentified	4	0	0	0	0	0	4
27	k__Fungi	p__Ascomycota	c__Saccharomycetes	o__Saccharomycetales	f__Saccharomycetaceae	g__Saccharomyces	s__Saccharomyces_cerevisiae	1	1	0	2	0	0	4
33	k__Fungi	p__Ascomycota	c__Saccharomycetes	o__Saccharomycetales	f__Saccharomycetaceae	g__Kluyveromyces	s__Kluyveromyces_marxianus	3	0	0	0	0	0	3
35	k__Fungi	p__Basidiomycota	c__Cystobasidiomycetes	o__Cystobasidiomycetes_ord_Incertae_sedis	f__Symmetrosporaceae	g__Symmetrospora	s__Symmetrospora_oryzicola	8	0	0	0	0	0	8
40	k__Fungi	p__Ascomycota	c__Saccharomycetes	o__Saccharomycetales	f__Saccharomycetaceae	g__Saccharomyces	s__Saccharomyces_cerevisiae	3	3	5	1	1	0	13
41	k__Fungi	p__Ascomycota	c__Saccharomycetes	o__Saccharomycetales	f__Saccharomycetaceae	g__Kluyveromyces	s__Kluyveromyces_marxianus	1	0	1	0	0	0	2
43	k__Fungi	p__Ascomycota	c__Dothideomycetes	o__Pleosporales	f__unidentified	g__unidentified	s__unidentified	2	1	0	0	0	0	3
44	k__Fungi	p__Ascomycota	c__Saccharomycetes	o__Saccharomycetales	f__Saccharomycetaceae	g__Saccharomyces	s__Saccharomyces_cerevisiae	3	1	2	0	0	0	6
46	k__Fungi	p__Ascomycota	c__Saccharomycetes	o__Saccharomycetales	f__Saccharomycetaceae	g__Saccharomyces	s__Saccharomyces_cerevisiae	3	3	1	0	0	0	7
47	k__Fungi	p__Ascomycota	c__Saccharomycetes	o__Saccharomycetales	f__Saccharomycetaceae	g__Kazachstania	s__Kazachstania_gamospora	5	0	0	0	0	0	5
50	k__Fungi	p__Ascomycota	c__Saccharomycetes	o__Saccharomycetales	f__Saccharomycetaceae	g__Kluyveromyces	s__Kluyveromyces_marxianus	6	0	4	2	1	0	13
52	k__Fungi	p__Ascomycota	c__Saccharomycetes	o__Saccharomycetales	f__Saccharomycetaceae	g__Kazachstania	s__Kazachstania_gamospora	1	1	2	0	0	0	4
60	k__Fungi	p__Basidiomycota	c__Microbotryomycetes	o__Sporidiobolales	f__Sporidiobolaceae	g__Rhodotorula	s__Rhodotorula_mucilaginosa	1	0	0	0	0	0	1
62	k__Fungi	p__Ascomycota	c__Saccharomycetes	o__Saccharomycetales	f__Saccharomycetaceae	g__Kluyveromyces	s__Kluyveromyces_marxianus	1	0	0	0	1	0	2
65	k__Fungi	p__Ascomycota	c__Eurotiomycetes	o__Eurotiales	f__Aspergillaceae	g__Aspergillus	s__Aspergillus_caninus	2	0	0	0	0	0	2
67	k__Fungi	p__Ascomycota	c__Saccharomycetes	o__Saccharomycetales	f__Pichiaceae	g__Pichia	s__unidentified	2	0	0	0	0	0	2
68	k__Fungi	p__Basidiomycota	c__Tremellomycetes	o__Filobasidiales	f__Filobasidiaceae	g__Naganishia	s__Naganishia_albida	2	0	0	0	0	0	2
75	k__Fungi	p__unidentified	c__unidentified	o__unidentified	f__unidentified	g__unidentified	s__unidentified	4	0	0	0	0	0	4
81	k__Fungi	p__Ascomycota	c__Saccharomycetes	o__Saccharomycetales	f__Saccharomycetaceae	g__Saccharomyces	s__Saccharomyces_cerevisiae	1	0	1	0	0	0	2
86	k__Fungi	p__Ascomycota	c__Dothideomycetes	o__Pleosporales	f__Didymellaceae	g__Didymella	s__Didymella_exigua	0	41	0	0	1	0	42
87	k__Fungi	p__Ascomycota	c__Saccharomycetes	o__Saccharomycetales	f__Saccharomycetaceae	g__Zygosaccharomyces	s__Zygosaccharomyces_bailii	0	2	0	0	0	0	2
90	k__Fungi	p__unidentified	c__unidentified	o__unidentified	f__unidentified	g__unidentified	s__unidentified	3	2	0	0	0	0	5
91	k__Fungi	p__Ascomycota	c__Saccharomycetes	o__Saccharomycetales	f__Saccharomycetaceae	g__Kluyveromyces	s__Kluyveromyces_marxianus	0	4	9	5	7	2	27
92	k__Fungi	p__Ascomycota	c__Dothideomycetes	o__Pleosporales	f__Sporormiaceae	g__Preussia	s__Preussia_longisporopsis	0	6	0	0	0	0	6
98	k__Fungi	p__Ascomycota	c__Saccharomycetes	o__Saccharomycetales	f__Saccharomycetaceae	g__Kluyveromyces	s__Kluyveromyces_marxianus	0	1	1	0	0	0	2
99	k__Fungi	p__Ascomycota	c__Saccharomycetes	o__Saccharomycetales	f__Saccharomycetaceae	g__Kluyveromyces	s__Kluyveromyces_marxianus	0	2	0	0	0	0	2
102	k__Fungi	p__Ascomycota	c__Saccharomycetes	o__Saccharomycetales	f__Saccharomycetaceae	g__Saccharomyces	s__Saccharomyces_cerevisiae	134	125	238	107	302	86	992
103	k__Fungi	p__Ascomycota	c__Saccharomycetes	o__Saccharomycetales	f__Saccharomycetaceae	g__Kazachstania	s__Kazachstania_gamospora	1	1	0	1	0	0	3
118	k__Fungi	p__Ascomycota	c__Saccharomycetes	o__Saccharomycetales	f__Saccharomycetaceae	g__Kluyveromyces	s__Kluyveromyces_marxianus	0	1	8	1	5	0	15
119	k__Fungi	p__Ascomycota	c__Saccharomycetes	o__Saccharomycetales	f__Saccharomycetaceae	g__Kazachstania	s__Kazachstania_gamospora	16	11	4	5	1	0	37
120	k__Fungi	p__Ascomycota	c__unidentified	o__unidentified	f__unidentified	g__unidentified	s__unidentified	0	2	0	0	0	0	2
123	k__Fungi	p__Basidiomycota	c__Tremellomycetes	o__Filobasidiales	f__Filobasidiaceae	g__Naganishia	s__Naganishia_albida	0	2	0	0	0	0	2
134	k__Fungi	p__unidentified	c__unidentified	o__unidentified	f__unidentified	g__unidentified	s__unidentified	2	3	0	0	0	0	5
137	k__Fungi	p__Ascomycota	c__Saccharomycetes	o__Saccharomycetales	f__Saccharomycetaceae	g__Saccharomyces	s__Saccharomyces_cerevisiae	0	0	2	0	2	1	5
145	k__Fungi	p__Ascomycota	c__Saccharomycetes	o__Saccharomycetales	f__Saccharomycetaceae	g__Saccharomyces	s__Saccharomyces_cerevisiae	0	0	1	0	0	1	2
146	k__Fungi	p__Ascomycota	c__Saccharomycetes	o__Saccharomycetales	f__Pichiaceae	g__Dekkera	s__Dekkera_anomala	4	1	1	1	0	0	7
149	k__Fungi	p__Ascomycota	c__Saccharomycetes	o__Saccharomycetales	f__Saccharomycetaceae	g__Kluyveromyces	s__Kluyveromyces_marxianus	0	0	2	2	13	1	18
155	k__Fungi	p__Ascomycota	c__Saccharomycetes	o__Saccharomycetales	f__Saccharomycetaceae	g__Kluyveromyces	s__Kluyveromyces_marxianus	0	0	2	0	0	0	2
156	k__Fungi	p__Ascomycota	c__Saccharomycetes	o__Saccharomycetales	f__Saccharomycetaceae	g__Kazachstania	s__Kazachstania_gamospora	1	0	2	0	0	1	4
158	k__Fungi	p__Ascomycota	c__Saccharomycetes	o__Saccharomycetales	f__Saccharomycetaceae	g__Saccharomyces	s__Saccharomyces_cerevisiae	0	0	1	0	1	0	2
159	k__Fungi	p__Ascomycota	c__Saccharomycetes	o__Saccharomycetales	f__Saccharomycetaceae	g__Saccharomyces	s__Saccharomyces_cerevisiae	0	0	1	1	2	0	4
161	k__Fungi	p__Ascomycota	c__Saccharomycetes	o__Saccharomycetales	f__Saccharomycetaceae	g__Saccharomyces	s__Saccharomyces_cerevisiae	2	2	9	3	4	4	24
178	k__Fungi	p__Ascomycota	c__Saccharomycetes	o__Saccharomycetales	f__Saccharomycetaceae	g__Kluyveromyces	s__Kluyveromyces_marxianus	0	0	0	1	1	0	2
183	k__Fungi	p__Ascomycota	c__Saccharomycetes	o__Saccharomycetales	f__Saccharomycetaceae	g__Kluyveromyces	s__Kluyveromyces_marxianus	0	1	0	0	1	0	2
191	k__Fungi	p__Ascomycota	c__Saccharomycetes	o__Saccharomycetales	f__Saccharomycetaceae	g__Kluyveromyces	s__Kluyveromyces_marxianus	0	0	1	0	1	0	2
199	k__Fungi	p__Ascomycota	c__Saccharomycetes	o__Saccharomycetales	f__Saccharomycetaceae	g__Kazachstania	s__Kazachstania_gamospora	1	0	0	0	0	2	3
450	k__Fungi	p__Basidiomycota	c__Tremellomycetes	o__Filobasidiales	f__Filobasidiaceae	g__Filobasidium	s__Filobasidium_wieringae	13	10	0	0	0	0	23
456	k__Fungi	p__Ascomycota	c__Saccharomycetes	o__Saccharomycetales	f__Saccharomycetaceae	g__Kluyveromyces	s__Kluyveromyces_marxianus	2	0	1	0	1	0	4
458	k__Fungi	p__Ascomycota	c__Saccharomycetes	o__Saccharomycetales	f__Pichiaceae	g__Dekkera	s__Dekkera_anomala	3	1	0	0	0	0	4
473	k__Fungi	p__Ascomycota	c__Saccharomycetes	o__Saccharomycetales	f__unidentified	g__unidentified	s__unidentified	1	0	0	0	0	0	1
483	k__Fungi	p__Ascomycota	c__Saccharomycetes	o__Saccharomycetales	f__Saccharomycetaceae	g__Saccharomyces	s__Saccharomyces_cerevisiae	2	3	0	0	0	0	5
485	k__Fungi	p__Ascomycota	c__Saccharomycetes	o__Saccharomycetales	f__Saccharomycetaceae	g__Saccharomyces	s__Saccharomyces_cerevisiae	3	0	0	0	0	0	3
506	k__Fungi	p__Ascomycota	c__Saccharomycetes	o__Saccharomycetales	f__Saccharomycetaceae	g__Saccharomyces	s__Saccharomyces_cerevisiae	1	1	3	0	1	1	7
507	k__Fungi	p__Ascomycota	c__Saccharomycetes	o__Saccharomycetales	f__Saccharomycetaceae	g__Kluyveromyces	s__Kluyveromyces_marxianus	2	0	0	0	0	0	2
518	k__Fungi	p__Ascomycota	c__Dothideomycetes	o__Capnodiales	f__Mycosphaerellaceae	g__Mycosphaerella	s__Mycosphaerella_tassiana	1	0	0	0	0	0	1
520	k__Fungi	p__Ascomycota	c__Saccharomycetes	o__Saccharomycetales	f__Pichiaceae	g__Pichia	s__unidentified	1	1	0	0	0	0	2
543	k__Fungi	p__Ascomycota	c__Saccharomycetes	o__Saccharomycetales	f__Saccharomycetaceae	g__Saccharomyces	s__Saccharomyces_cerevisiae	1	2	2	1	1	0	7
546	k__Fungi	p__Ascomycota	c__Saccharomycetes	o__Saccharomycetales	f__Saccharomycetaceae	g__Kazachstania	s__Kazachstania_gamospora	0	1	1	0	0	0	2
574	k__Fungi	p__Ascomycota	c__Saccharomycetes	o__Saccharomycetales	f__Saccharomycetaceae	g__Saccharomyces	s__Saccharomyces_cerevisiae	0	0	1	0	1	0	2
591	k__Fungi	p__Ascomycota	c__Saccharomycetes	o__Saccharomycetales	f__Saccharomycetaceae	g__Saccharomyces	s__Saccharomyces_cerevisiae	4	0	0	2	3	0	9
593	k__Fungi	p__Ascomycota	c__Saccharomycetes	o__Saccharomycetales	f__Saccharomycetaceae	g__Kluyveromyces	s__Kluyveromyces_marxianus	0	0	1	0	3	1	5
598	k__Fungi	p__Ascomycota	c__Saccharomycetes	o__Saccharomycetales	f__Saccharomycetaceae	g__Saccharomyces	s__Saccharomyces_cerevisiae	5	3	9	1	11	1	30
1059	k__Fungi	p__unidentified	c__unidentified	o__unidentified	f__unidentified	g__unidentified	s__unidentified	36	18	0	0	0	1	55
1061	k__Fungi	p__Ascomycota	c__Saccharomycetes	o__Saccharomycetales	f__Saccharomycetaceae	g__Saccharomyces	s__Saccharomyces_cerevisiae	2	1	0	0	0	0	3
1063	k__Fungi	p__Ascomycota	c__Dothideomycetes	o__Pleosporales	f__Didymosphaeriaceae	g__Paraphaeosphaeria	s__Paraphaeosphaeria_angularis	22	0	0	0	0	0	22
1064	k__Fungi	p__unidentified	c__unidentified	o__unidentified	f__unidentified	g__unidentified	s__unidentified	6	0	0	0	0	0	6
1069	k__Fungi	p__Ascomycota	c__Saccharomycetes	o__Saccharomycetales	f__Saccharomycetaceae	g__Saccharomyces	s__Saccharomyces_cerevisiae	1	0	3	0	0	0	4
1071	k__Fungi	p__Ascomycota	c__Saccharomycetes	o__Saccharomycetales	f__Saccharomycetaceae	g__Saccharomyces	s__Saccharomyces_cerevisiae	1	0	0	0	0	1	2
1088	k__Fungi	p__Ascomycota	c__Saccharomycetes	o__Saccharomycetales	f__Saccharomycetaceae	g__Saccharomyces	s__Saccharomyces_cerevisiae	3	0	1	0	3	0	7
1106	k__Fungi	p__Ascomycota	c__Saccharomycetes	o__Saccharomycetales	f__Saccharomycetaceae	g__Saccharomyces	s__Saccharomyces_cerevisiae	2	2	3	2	5	2	16
1126	k__Fungi	p__Ascomycota	c__Saccharomycetes	o__Saccharomycetales	f__Saccharomycetaceae	g__Saccharomyces	s__Saccharomyces_cerevisiae	0	1	0	0	2	0	3
1127	k__Fungi	p__Ascomycota	c__Saccharomycetes	o__Saccharomycetales	f__Saccharomycetaceae	g__Saccharomyces	s__Saccharomyces_cerevisiae	0	1	0	0	1	0	2
1129	k__Fungi	p__Ascomycota	c__Saccharomycetes	o__Saccharomycetales	f__Saccharomycetaceae	g__Saccharomyces	s__Saccharomyces_cerevisiae	0	1	1	0	0	0	2
1139	k__Fungi	p__Ascomycota	c__Saccharomycetes	o__Saccharomycetales	f__Saccharomycetaceae	g__Saccharomyces	s__Saccharomyces_cerevisiae	0	1	1	0	0	0	2
1151	k__Fungi	p__Ascomycota	c__Saccharomycetes	o__Saccharomycetales	f__Saccharomycetaceae	g__Zygosaccharomyces	s__Zygosaccharomyces_bailii	0	2	0	0	0	0	2
1180	k__Fungi	p__Ascomycota	c__Saccharomycetes	o__Saccharomycetales	f__Saccharomycetaceae	g__Saccharomyces	s__Saccharomyces_cerevisiae	0	0	2	1	1	0	4
1191	k__Fungi	p__Ascomycota	c__Saccharomycetes	o__Saccharomycetales	f__Saccharomycetaceae	g__Saccharomyces	s__Saccharomyces_cerevisiae	0	0	1	0	1	0	2
1207	k__Fungi	p__Ascomycota	c__Saccharomycetes	o__Saccharomycetales	f__Saccharomycetaceae	g__Saccharomyces	s__Saccharomyces_cerevisiae	0	0	1	2	0	0	3
1215	k__Fungi	p__Ascomycota	c__Saccharomycetes	o__Saccharomycetales	f__Saccharomycetaceae	g__Saccharomyces	s__Saccharomyces_cerevisiae	0	0	1	0	0	1	2
1220	k__Fungi	p__Ascomycota	c__Saccharomycetes	o__Saccharomycetales	f__Saccharomycetaceae	g__Saccharomyces	s__Saccharomyces_cerevisiae	0	0	1	0	1	1	3
1256	k__Fungi	p__Ascomycota	c__Saccharomycetes	o__Saccharomycetales	f__Saccharomycetaceae	g__Saccharomyces	s__Saccharomyces_cerevisiae	0	0	0	0	2	1	3
1331	k__Fungi	p__Ascomycota	c__Saccharomycetes	o__Saccharomycetales	f__Saccharomycetaceae	g__Saccharomyces	s__Saccharomyces_cerevisiae	0	0	0	0	1	1	2
1343	k__Fungi	p__Ascomycota	c__Saccharomycetes	o__Saccharomycetales	f__Saccharomycetaceae	g__Saccharomyces	s__Saccharomyces_cerevisiae	1	0	0	0	1	0	2
1446	k__Fungi	p__Ascomycota	c__Saccharomycetes	o__Saccharomycetales	f__Saccharomycopsidaceae	g__Saccharomycopsis	s__Saccharomycopsis_babjevae	21	0	0	0	0	0	21
1449	k__Fungi	p__Ascomycota	c__Saccharomycetes	o__Saccharomycetales	f__Saccharomycetaceae	g__Saccharomyces	s__Saccharomyces_cerevisiae	1	1	0	0	0	0	2
1578	k__Fungi	p__Ascomycota	c__Saccharomycetes	o__Saccharomycetales	f__Saccharomycodaceae	g__Hanseniaspora	s__unidentified	2	0	0	0	0	0	2
1585	k__Fungi	p__Ascomycota	c__Saccharomycetes	o__Saccharomycetales	f__Trigonopsidaceae	g__Trigonopsis	s__Trigonopsis_variabilis	0	5	0	0	0	0	5
1587	k__Fungi	p__Ascomycota	c__Dothideomycetes	o__Dothideales	f__Aureobasidiaceae	g__Aureobasidium	s__Aureobasidium_pullulans	0	3	0	0	0	0	3
1597	k__Fungi	p__unidentified	c__unidentified	o__unidentified	f__unidentified	g__unidentified	s__unidentified	5	0	0	0	0	0	5
1598	k__Fungi	p__Basidiomycota	c__Tremellomycetes	o__Filobasidiales	f__Filobasidiaceae	g__Filobasidium	s__Filobasidium_wieringae	2	0	0	0	0	0	2
1601	k__Fungi	p__Ascomycota	c__Dothideomycetes	o__Capnodiales	f__Mycosphaerellaceae	g__Mycosphaerella	s__Mycosphaerella_tassiana	3	1	0	0	0	0	4
1617	k__Fungi	p__Ascomycota	c__Saccharomycetes	o__Saccharomycetales	f__Pichiaceae	g__Pichia	s__unidentified	5	0	0	0	0	0	5
1618	k__Fungi	p__Basidiomycota	c__Tremellomycetes	o__Filobasidiales	f__Filobasidiaceae	g__Naganishia	s__Naganishia_vaughanmartiniae	3	0	0	0	0	0	3
1619	k__Fungi	p__Ascomycota	c__Dothideomycetes	o__Capnodiales	f__Mycosphaerellaceae	g__Mycosphaerella	s__Mycosphaerella_tassiana	2	0	0	0	0	0	2
1621	k__Fungi	p__Ascomycota	c__Saccharomycetes	o__Saccharomycetales	f__Saccharomycetaceae	g__Kluyveromyces	s__Kluyveromyces_marxianus	1	0	1	0	0	0	2
1675	k__Fungi	p__Ascomycota	c__Eurotiomycetes	o__Eurotiales	f__Aspergillaceae	g__Penicillium	s__Penicillium_polonicum	2	5	0	0	0	0	7
1683	k__Fungi	p__Ascomycota	c__Saccharomycetes	o__Saccharomycetales	f__Pichiaceae	g__Ogataea	s__Ogataea_nitratoaversa	1	0	0	0	0	0	1
1705	k__Fungi	p__Ascomycota	c__Saccharomycetes	o__Saccharomycetales	f__unidentified	g__unidentified	s__unidentified	42	7	1	0	1	0	51
1730	k__Fungi	p__Basidiomycota	c__Tremellomycetes	o__Tremellales	f__Rhynchogastremataceae	g__Papiliotrema	s__Papiliotrema_terrestris	187	47	0	0	0	0	234
1733	k__Fungi	p__Basidiomycota	c__Tremellomycetes	o__Tremellales	f__Rhynchogastremataceae	g__Papiliotrema	s__Papiliotrema_terrestris	2	0	0	0	0	0	2
1734	k__Fungi	p__Basidiomycota	c__Tremellomycetes	o__Tremellales	f__Rhynchogastremataceae	g__Papiliotrema	s__Papiliotrema_terrestris	2	1	0	0	0	0	3
1735	k__Fungi	p__Ascomycota	c__Saccharomycetes	o__Saccharomycetales	f__Pichiaceae	g__Dekkera	s__Dekkera_anomala	2666	766	645	233	0	1	4311
1739	k__Fungi	p__Basidiomycota	c__Tremellomycetes	o__Tremellales	f__Rhynchogastremataceae	g__Papiliotrema	s__Papiliotrema_terrestris	2	0	0	0	0	0	2
1745	k__Fungi	p__Basidiomycota	c__Tremellomycetes	o__Tremellales	f__Rhynchogastremataceae	g__Papiliotrema	s__Papiliotrema_terrestris	1	0	0	0	0	0	1
1748	k__Fungi	p__Basidiomycota	c__Tremellomycetes	o__Tremellales	f__Rhynchogastremataceae	g__Papiliotrema	s__Papiliotrema_terrestris	1	1	0	0	0	0	2
1758	k__Fungi	p__Ascomycota	c__Saccharomycetes	o__Saccharomycetales	f__Pichiaceae	g__Dekkera	s__Dekkera_anomala	1	0	0	0	0	0	1
1779	k__Fungi	p__Ascomycota	c__Saccharomycetes	o__Saccharomycetales	f__Pichiaceae	g__Dekkera	s__Dekkera_anomala	1	1	1	0	0	0	3
1780	k__Fungi	p__Ascomycota	c__Saccharomycetes	o__Saccharomycetales	f__Pichiaceae	g__Dekkera	s__Dekkera_anomala	2	0	1	0	0	0	3
1800	k__Fungi	p__Ascomycota	c__Saccharomycetes	o__Saccharomycetales	f__Pichiaceae	g__Dekkera	s__Dekkera_anomala	3	1	0	0	0	0	4
1805	k__Fungi	p__Ascomycota	c__Saccharomycetes	o__Saccharomycetales	f__Saccharomycodaceae	g__Hanseniaspora	s__unidentified	1	0	0	0	0	0	1
1810	k__Fungi	p__Ascomycota	c__Saccharomycetes	o__Saccharomycetales	f__Pichiaceae	g__Dekkera	s__Dekkera_anomala	1	1	0	0	0	0	2
1813	k__Fungi	p__Ascomycota	c__Saccharomycetes	o__Saccharomycetales	f__Pichiaceae	g__Dekkera	s__Dekkera_anomala	1	1	0	0	0	0	2
1881	k__Fungi	p__Ascomycota	c__Saccharomycetes	o__Saccharomycetales	f__Saccharomycetaceae	g__Kluyveromyces	s__Kluyveromyces_marxianus	1	3	0	0	0	0	4
1887	k__Fungi	p__Ascomycota	c__Saccharomycetes	o__Saccharomycetales	f__Pichiaceae	g__Dekkera	s__Dekkera_anomala	1	1	0	0	0	0	2
1892	k__Fungi	p__Ascomycota	c__Saccharomycetes	o__Saccharomycetales	f__Pichiaceae	g__Dekkera	s__Dekkera_anomala	1	0	1	0	0	0	2
1897	k__Fungi	p__Ascomycota	c__Saccharomycetes	o__Saccharomycetales	f__Pichiaceae	g__Dekkera	s__Dekkera_anomala	1	0	1	0	0	0	2
1902	k__Fungi	p__Ascomycota	c__Saccharomycetes	o__Saccharomycetales	f__Pichiaceae	g__Dekkera	s__Dekkera_anomala	2	0	0	0	0	0	2
1912	k__Fungi	p__Ascomycota	c__Dothideomycetes	o__Dothideales	f__Aureobasidiaceae	g__Aureobasidium	s__Aureobasidium_pullulans	0	1	0	0	0	0	1
1981	k__Fungi	p__Basidiomycota	c__Tremellomycetes	o__Tremellales	f__Bulleribasidiaceae	g__Vishniacozyma	s__Vishniacozyma_victoriae	1	0	0	0	0	0	1
1995	k__Fungi	p__Basidiomycota	c__Tremellomycetes	o__Tremellales	f__Tremellaceae	g__Cryptococcus	s__unidentified	19	0	0	0	0	0	19
2003	k__Fungi	p__Basidiomycota	c__Tremellomycetes	o__Tremellales	f__Bulleribasidiaceae	g__Vishniacozyma	s__Vishniacozyma_victoriae	25	0	0	0	0	0	25
2012	k__Fungi	p__unidentified	c__unidentified	o__unidentified	f__unidentified	g__unidentified	s__unidentified	2	1	0	0	0	0	3
2029	k__Fungi	p__Ascomycota	c__Dothideomycetes	o__Capnodiales	f__Mycosphaerellaceae	g__Mycosphaerella	s__Mycosphaerella_tassiana	6	5	0	0	0	0	11
2030	k__Fungi	p__Ascomycota	c__Eurotiomycetes	o__Eurotiales	f__Aspergillaceae	g__Penicillium	s__Penicillium_polonicum	1	0	0	0	0	0	1
2035	k__Fungi	p__Ascomycota	c__Dothideomycetes	o__Capnodiales	f__Cladosporiaceae	g__unidentified	s__unidentified	9	1	0	0	0	0	10
2036	k__Fungi	p__Ascomycota	c__Saccharomycetes	o__Saccharomycetales	f__Debaryomycetaceae	g__Debaryomyces	s__Debaryomyces_udenii	2	0	0	0	0	0	2
2044	k__Fungi	p__Basidiomycota	c__Tremellomycetes	o__Filobasidiales	f__Filobasidiaceae	g__Naganishia	s__Naganishia_albida	2	0	0	0	0	0	2
2045	k__Fungi	p__Ascomycota	c__Saccharomycetes	o__Saccharomycetales	f__Pichiaceae	g__Pichia	s__unidentified	3	0	0	0	0	0	3
2089	k__Fungi	p__Ascomycota	c__Saccharomycetes	o__Saccharomycetales	f__Debaryomycetaceae	g__Debaryomyces	s__Debaryomyces_udenii	2	0	0	0	0	0	2
2090	k__Fungi	p__Ascomycota	c__Saccharomycetes	o__Saccharomycetales	f__Saccharomycetales_fam_Incertae_sedis	g__Candida	s__Candida_stellata	5	1	0	0	0	0	6
2125	k__Fungi	p__Ascomycota	c__Saccharomycetes	o__Saccharomycetales	f__Pichiaceae	g__Pichia	s__unidentified	0	15	0	0	0	0	15
2126	k__Fungi	p__Ascomycota	c__Saccharomycetes	o__Saccharomycetales	f__unidentified	g__unidentified	s__unidentified	2	1	0	0	0	0	3
2132	k__Fungi	p__Ascomycota	c__Saccharomycetes	o__Saccharomycetales	f__Saccharomycetaceae	g__Kluyveromyces	s__Kluyveromyces_marxianus	0	0	2	1	0	0	3
2140	k__Fungi	p__Ascomycota	c__Dothideomycetes	o__Capnodiales	f__Mycosphaerellaceae	g__Mycosphaerella	s__Mycosphaerella_tassiana	0	2	0	0	0	0	2
2147	k__Fungi	p__Ascomycota	c__Eurotiomycetes	o__Eurotiales	f__Aspergillaceae	g__Penicillium	s__Penicillium_polonicum	0	1	0	0	0	0	1
2156	k__Fungi	p__Ascomycota	c__Dothideomycetes	o__Capnodiales	f__Mycosphaerellaceae	g__Mycosphaerella	s__Mycosphaerella_tassiana	1	1	0	0	0	0	2
2186	k__Fungi	p__Ascomycota	c__Dothideomycetes	o__Pleosporales	f__Didymellaceae	g__Didymella	s__Didymella_exigua	0	1	0	0	0	0	1
2191	k__Fungi	p__Basidiomycota	c__Tremellomycetes	o__Tremellales	f__Bulleribasidiaceae	g__Vishniacozyma	s__Vishniacozyma_globispora	138	0	0	0	0	0	138
2192	k__Fungi	p__Ascomycota	c__Saccharomycetes	o__Saccharomycetales	f__unidentified	g__unidentified	s__unidentified	3	0	0	0	0	0	3
2194	k__Fungi	p__Ascomycota	c__Dothideomycetes	o__Capnodiales	f__Cladosporiaceae	g__unidentified	s__unidentified	2	3	0	0	0	0	5
2217	k__Fungi	p__Basidiomycota	c__Tremellomycetes	o__Tremellales	f__Bulleribasidiaceae	g__Vishniacozyma	s__Vishniacozyma_globispora	7	44	0	0	0	0	51
2224	k__Fungi	p__Ascomycota	c__Saccharomycetes	o__Saccharomycetales	f__Saccharomycetaceae	g__Saccharomyces	s__Saccharomyces_cerevisiae	0	0	0	0	2	0	2
2228	k__Fungi	p__Ascomycota	c__Saccharomycetes	o__Saccharomycetales	f__Saccharomycetales_fam_Incertae_sedis	g__Candida	s__Candida_stellata	1	3	0	0	0	0	4
2229	k__Fungi	p__Ascomycota	c__Saccharomycetes	o__Saccharomycetales	f__Pichiaceae	g__Pichia	s__unidentified	1	1	0	0	0	0	2
2230	k__Fungi	p__Ascomycota	c__Saccharomycetes	o__Saccharomycetales	f__Pichiaceae	g__Dekkera	s__Dekkera_anomala	8	2	0	0	0	0	10
2231	k__Fungi	p__Basidiomycota	c__Tremellomycetes	o__Tremellales	f__Bulleribasidiaceae	g__Vishniacozyma	s__Vishniacozyma_globispora	2	0	0	0	0	0	2
2235	k__Fungi	p__Ascomycota	c__Saccharomycetes	o__Saccharomycetales	f__Saccharomycetales_fam_Incertae_sedis	g__Candida	s__Candida_stellata	0	2	0	0	0	0	2
2238	k__Fungi	p__unidentified	c__unidentified	o__unidentified	f__unidentified	g__unidentified	s__unidentified	4	0	0	0	0	0	4
2242	k__Fungi	p__Ascomycota	c__Dothideomycetes	o__Botryosphaeriales	f__Planistromellaceae	g__Kellermania	s__Kellermania_macrospora	186	72	4	1	0	0	263
2243	k__Fungi	p__Ascomycota	c__Saccharomycetes	o__Saccharomycetales	f__Pichiaceae	g__Pichia	s__Pichia_membranifaciens	1	0	0	0	0	0	1
2260	k__Fungi	p__Ascomycota	c__Saccharomycetes	o__Saccharomycetales	f__Metschnikowiaceae	g__Clavispora	s__Clavispora_lusitaniae	5	1	0	0	0	0	6
2261	k__Fungi	p__Ascomycota	c__Saccharomycetes	o__Saccharomycetales	f__Saccharomycetaceae	g__Saccharomyces	s__Saccharomyces_cerevisiae	0	0	1	0	0	0	1
2283	k__Fungi	p__Ascomycota	c__Eurotiomycetes	o__Eurotiales	f__Aspergillaceae	g__Penicillium	s__Penicillium_polonicum	10	0	0	0	0	0	10
2284	k__Fungi	p__Ascomycota	c__Eurotiomycetes	o__Eurotiales	f__Aspergillaceae	g__Penicillium	s__Penicillium_polonicum	3	0	0	0	0	0	3
2319	k__Fungi	p__Basidiomycota	c__Tremellomycetes	o__Tremellales	f__Rhynchogastremataceae	g__Papiliotrema	s__Papiliotrema_terrestris	2	0	0	0	0	0	2
2321	k__Fungi	p__Ascomycota	c__Saccharomycetes	o__Saccharomycetales	f__Pichiaceae	g__Dekkera	s__Dekkera_anomala	2	1	0	0	0	0	3
2332	k__Fungi	p__Ascomycota	c__Saccharomycetes	o__Saccharomycetales	f__unidentified	g__unidentified	s__unidentified	29	6	0	0	0	0	35
2333	k__Fungi	p__Ascomycota	c__Saccharomycetes	o__Saccharomycetales	f__unidentified	g__unidentified	s__unidentified	13	0	0	0	0	0	13
2372	k__Fungi	p__Ascomycota	c__Saccharomycetes	o__Saccharomycetales	f__Pichiaceae	g__Pichia	s__Pichia_membranifaciens	520	213	0	0	0	0	733
2373	k__Fungi	p__Ascomycota	c__Saccharomycetes	o__Saccharomycetales	f__Pichiaceae	g__Pichia	s__unidentified	6	1	0	0	0	0	7
2387	k__Fungi	p__Ascomycota	c__Dothideomycetes	o__Capnodiales	f__Mycosphaerellaceae	g__Mycosphaerella	s__Mycosphaerella_tassiana	1	0	0	0	0	0	1
2391	k__Fungi	p__Ascomycota	c__Saccharomycetes	o__Saccharomycetales	f__Pichiaceae	g__Pichia	s__unidentified	2	0	0	0	0	0	2
2392	k__Fungi	p__Ascomycota	c__Saccharomycetes	o__Saccharomycetales	f__Pichiaceae	g__Pichia	s__unidentified	2	0	0	0	0	0	2
2399	k__Fungi	p__Ascomycota	c__Saccharomycetes	o__Saccharomycetales	f__Pichiaceae	g__Pichia	s__Pichia_membranifaciens	164	79	0	0	0	0	243
2402	k__Fungi	p__Ascomycota	c__Orbiliomycetes	o__Orbiliales	f__Orbiliaceae	g__Arthrobotrys	s__Arthrobotrys_conoides	27	0	0	0	0	0	27
2405	k__Fungi	p__Ascomycota	c__Eurotiomycetes	o__Eurotiales	f__Aspergillaceae	g__Penicillium	s__Penicillium_polonicum	24	4	0	0	0	0	28
2407	k__Fungi	p__Ascomycota	c__Saccharomycetes	o__Saccharomycetales	f__Pichiaceae	g__Pichia	s__unidentified	2	0	0	0	0	0	2
2410	k__Fungi	p__Ascomycota	c__Saccharomycetes	o__Saccharomycetales	f__Pichiaceae	g__Pichia	s__Pichia_membranifaciens	0	3	0	0	0	0	3
2413	k__Fungi	p__Ascomycota	c__Dothideomycetes	o__Pleosporales	f__Phaeosphaeriaceae	g__Parastagonospora	s__unidentified	4	0	0	0	0	0	4
2419	k__Fungi	p__Basidiomycota	c__Tremellomycetes	o__Tremellales	f__Bulleribasidiaceae	g__Hannaella	s__Hannaella_sinensis	0	13	0	0	1	0	14
2422	k__Fungi	p__Basidiomycota	c__Tremellomycetes	o__Filobasidiales	f__Filobasidiaceae	g__Naganishia	s__Naganishia_albida	3	0	0	0	0	0	3
2426	k__Fungi	p__Ascomycota	c__Dothideomycetes	o__Dothideales	f__Aureobasidiaceae	g__Aureobasidium	s__Aureobasidium_pullulans	2	0	0	0	0	0	2
2427	k__Fungi	p__Ascomycota	c__Dothideomycetes	o__Capnodiales	f__Mycosphaerellaceae	g__Mycosphaerella	s__Mycosphaerella_tassiana	4	3	0	0	0	0	7
2428	k__Fungi	p__Ascomycota	c__Saccharomycetes	o__Saccharomycetales	f__Metschnikowiaceae	g__Clavispora	s__Clavispora_lusitaniae	3	0	0	0	0	0	3
2429	k__Fungi	p__Ascomycota	c__Saccharomycetes	o__Saccharomycetales	f__Pichiaceae	g__Dekkera	s__Dekkera_anomala	3	0	0	0	0	0	3
2430	k__Fungi	p__Ascomycota	c__Saccharomycetes	o__Saccharomycetales	f__Pichiaceae	g__Pichia	s__Pichia_membranifaciens	1	1	0	0	0	0	2
2434	k__Fungi	p__Ascomycota	c__Dothideomycetes	o__Dothideales	f__Aureobasidiaceae	g__Aureobasidium	s__Aureobasidium_pullulans	2	0	0	0	0	0	2
2436	k__Fungi	p__Ascomycota	c__Saccharomycetes	o__Saccharomycetales	f__Pichiaceae	g__Pichia	s__unidentified	3	0	0	0	0	0	3
2441	k__Fungi	p__Ascomycota	c__Saccharomycetes	o__Saccharomycetales	f__Saccharomycetales_fam_Incertae_sedis	g__Starmerella	s__unidentified	10	34	144	43	340	100	671
2447	k__Fungi	p__Ascomycota	c__Dothideomycetes	o__Pleosporales	f__Phaeosphaeriaceae	g__Parastagonospora	s__unidentified	2	0	0	0	0	0	2
2476	k__Fungi	p__Ascomycota	c__Saccharomycetes	o__Saccharomycetales	f__Saccharomycetales_fam_Incertae_sedis	g__Ambrosiozyma	s__Ambrosiozyma_angophorae	5	0	0	0	0	0	5
2492	k__Fungi	p__Ascomycota	c__Saccharomycetes	o__Saccharomycetales	f__Saccharomycetales_fam_Incertae_sedis	g__Candida	s__Candida_stellata	13450	5330	427	133	19	8	19367
2494	k__Fungi	p__Ascomycota	c__Dothideomycetes	o__Capnodiales	f__Mycosphaerellaceae	g__Mycosphaerella	s__Mycosphaerella_tassiana	7	2	0	0	0	0	9
2495	k__Fungi	p__Ascomycota	c__Dothideomycetes	o__Capnodiales	f__Mycosphaerellaceae	g__Mycosphaerella	s__Mycosphaerella_tassiana	2	0	0	0	0	0	2
2496	k__Fungi	p__Ascomycota	c__Saccharomycetes	o__Saccharomycetales	f__Pichiaceae	g__Pichia	s__unidentified	2	0	0	0	0	0	2
2499	k__Fungi	p__Ascomycota	c__Saccharomycetes	o__Saccharomycetales	f__Saccharomycetales_fam_Incertae_sedis	g__Candida	s__Candida_stellata	5	1	0	0	0	0	6
2511	k__Fungi	p__Ascomycota	c__Saccharomycetes	o__Saccharomycetales	f__Saccharomycetales_fam_Incertae_sedis	g__Candida	s__Candida_stellata	4	0	0	0	0	0	4
2514	k__Fungi	p__Ascomycota	c__Saccharomycetes	o__Saccharomycetales	f__Pichiaceae	g__Pichia	s__Pichia_membranifaciens	2	1	0	0	0	0	3
2515	k__Fungi	p__Ascomycota	c__Saccharomycetes	o__Saccharomycetales	f__Saccharomycetales_fam_Incertae_sedis	g__Candida	s__Candida_stellata	2	0	0	0	0	0	2
2518	k__Fungi	p__Ascomycota	c__Saccharomycetes	o__Saccharomycetales	f__Saccharomycetales_fam_Incertae_sedis	g__Candida	s__Candida_stellata	38	14	0	0	0	0	52
2521	k__Fungi	p__Ascomycota	c__Saccharomycetes	o__Saccharomycetales	f__unidentified	g__unidentified	s__unidentified	6	0	1	0	0	0	7
2522	k__Fungi	p__Ascomycota	c__Saccharomycetes	o__Saccharomycetales	f__Saccharomycetales_fam_Incertae_sedis	g__Candida	s__Candida_stellata	5	0	0	0	0	0	5
2528	k__Fungi	p__Ascomycota	c__Saccharomycetes	o__Saccharomycetales	f__Saccharomycetales_fam_Incertae_sedis	g__Candida	s__Candida_stellata	21	4	0	0	0	0	25
2529	k__Fungi	p__Ascomycota	c__Saccharomycetes	o__Saccharomycetales	f__Saccharomycetales_fam_Incertae_sedis	g__Candida	s__Candida_stellata	2	0	0	0	0	0	2
2530	k__Fungi	p__Ascomycota	c__Saccharomycetes	o__Saccharomycetales	f__Saccharomycetales_fam_Incertae_sedis	g__Candida	s__Candida_stellata	4	0	0	0	0	0	4
2531	k__Fungi	p__Ascomycota	c__Saccharomycetes	o__Saccharomycetales	f__Saccharomycetales_fam_Incertae_sedis	g__Candida	s__Candida_stellata	2	0	0	0	0	0	2
2534	k__Fungi	p__Ascomycota	c__Saccharomycetes	o__Saccharomycetales	f__Saccharomycetales_fam_Incertae_sedis	g__Candida	s__Candida_stellata	2	2	1	0	0	0	5
2540	k__Fungi	p__Ascomycota	c__Saccharomycetes	o__Saccharomycetales	f__Saccharomycetales_fam_Incertae_sedis	g__Candida	s__Candida_stellata	1	1	0	0	0	0	2
2541	k__Fungi	p__Ascomycota	c__Saccharomycetes	o__Saccharomycetales	f__Saccharomycetales_fam_Incertae_sedis	g__Candida	s__Candida_stellata	6	2	0	0	0	0	8
2542	k__Fungi	p__Ascomycota	c__Saccharomycetes	o__Saccharomycetales	f__Saccharomycetales_fam_Incertae_sedis	g__Candida	s__Candida_stellata	3	0	0	0	0	0	3
2545	k__Fungi	p__Ascomycota	c__Saccharomycetes	o__Saccharomycetales	f__Saccharomycetales_fam_Incertae_sedis	g__Candida	s__Candida_stellata	1	1	0	0	0	0	2
2552	k__Fungi	p__Ascomycota	c__Saccharomycetes	o__Saccharomycetales	f__Saccharomycetales_fam_Incertae_sedis	g__Candida	s__Candida_stellata	8	2	0	0	0	0	10
2615	k__Fungi	p__Ascomycota	c__Dothideomycetes	o__Capnodiales	f__Mycosphaerellaceae	g__Mycosphaerella	s__Mycosphaerella_tassiana	3	4	0	0	0	0	7
2617	k__Fungi	p__Ascomycota	c__Saccharomycetes	o__Saccharomycetales	f__unidentified	g__unidentified	s__unidentified	4	0	0	0	0	0	4
2620	k__Fungi	p__Ascomycota	c__Saccharomycetes	o__Saccharomycetales	f__Saccharomycetales_fam_Incertae_sedis	g__Candida	s__Candida_stellata	3	0	0	0	0	0	3
2675	k__Fungi	p__Ascomycota	c__Saccharomycetes	o__Saccharomycetales	f__Pichiaceae	g__Pichia	s__Pichia_kluyveri	78	9	7	0	0	0	94
2678	k__Fungi	p__Ascomycota	c__Saccharomycetes	o__Saccharomycetales	f__Metschnikowiaceae	g__Clavispora	s__Clavispora_lusitaniae	1	1	0	0	0	0	2
2684	k__Fungi	p__Ascomycota	c__Saccharomycetes	o__Saccharomycetales	f__Pichiaceae	g__Pichia	s__Pichia_kluyveri	1	0	0	0	0	0	1
2685	k__Fungi	p__Ascomycota	c__Saccharomycetes	o__Saccharomycetales	f__Saccharomycetales_fam_Incertae_sedis	g__Candida	s__Candida_stellata	2	0	0	0	0	0	2
2690	k__Fungi	p__Ascomycota	c__Saccharomycetes	o__Saccharomycetales	f__Pichiaceae	g__Pichia	s__Pichia_kluyveri	62	65	15	3	0	0	145
2691	k__Fungi	p__Ascomycota	c__Saccharomycetes	o__Saccharomycetales	f__Pichiaceae	g__Pichia	s__unidentified	1	0	0	0	0	0	1
2703	k__Fungi	p__Ascomycota	c__Saccharomycetes	o__Saccharomycetales	f__unidentified	g__unidentified	s__unidentified	41	125	0	0	0	0	166
2759	k__Fungi	p__Ascomycota	c__Saccharomycetes	o__Saccharomycetales	f__unidentified	g__unidentified	s__unidentified	1	2	0	0	0	0	3
2845	k__Fungi	p__Ascomycota	c__Saccharomycetes	o__Saccharomycetales	f__Metschnikowiaceae	g__Clavispora	s__Clavispora_lusitaniae	17	2	0	0	0	0	19
2859	k__Fungi	p__Ascomycota	c__Saccharomycetes	o__Saccharomycetales	f__Pichiaceae	g__Pichia	s__unidentified	12	3	4	2	0	0	21
2860	k__Fungi	p__Ascomycota	c__Saccharomycetes	o__Saccharomycetales	f__Pichiaceae	g__Pichia	s__unidentified	12316	3424	371	118	13	4	16246
2861	k__Fungi	p__Ascomycota	c__Saccharomycetes	o__Saccharomycetales	f__Pichiaceae	g__Pichia	s__unidentified	0	1	0	0	0	0	1
2878	k__Fungi	p__Ascomycota	c__Saccharomycetes	o__Saccharomycetales	f__Pichiaceae	g__Pichia	s__unidentified	11	3	0	0	0	0	14
2879	k__Fungi	p__Ascomycota	c__Saccharomycetes	o__Saccharomycetales	f__Pichiaceae	g__Pichia	s__unidentified	7	0	0	0	0	0	7
2880	k__Fungi	p__Ascomycota	c__Saccharomycetes	o__Saccharomycetales	f__Pichiaceae	g__Pichia	s__unidentified	2	0	0	0	0	0	2
2881	k__Fungi	p__Ascomycota	c__Saccharomycetes	o__Saccharomycetales	f__Pichiaceae	g__Pichia	s__unidentified	29	10	0	1	0	0	40
2883	k__Fungi	p__Ascomycota	c__Saccharomycetes	o__Saccharomycetales	f__Pichiaceae	g__Pichia	s__unidentified	1	1	0	0	0	0	2
2885	k__Fungi	p__Ascomycota	c__Saccharomycetes	o__Saccharomycetales	f__Pichiaceae	g__Pichia	s__unidentified	11	3	1	0	0	0	15
2886	k__Fungi	p__Ascomycota	c__Saccharomycetes	o__Saccharomycetales	f__Pichiaceae	g__Pichia	s__unidentified	12	4	0	0	0	0	16
2890	k__Fungi	p__Ascomycota	c__Saccharomycetes	o__Saccharomycetales	f__Pichiaceae	g__Pichia	s__unidentified	1	2	0	0	0	0	3
2891	k__Fungi	p__Ascomycota	c__Saccharomycetes	o__Saccharomycetales	f__Pichiaceae	g__Pichia	s__unidentified	2	3	1	0	0	0	6
2897	k__Fungi	p__Ascomycota	c__Saccharomycetes	o__Saccharomycetales	f__Pichiaceae	g__Pichia	s__unidentified	2	1	0	0	0	0	3
2898	k__Fungi	p__Ascomycota	c__Saccharomycetes	o__Saccharomycetales	f__Pichiaceae	g__Pichia	s__unidentified	1	1	0	0	0	0	2
2899	k__Fungi	p__Ascomycota	c__Saccharomycetes	o__Saccharomycetales	f__Pichiaceae	g__Pichia	s__unidentified	4	1	0	0	0	0	5
2900	k__Fungi	p__Ascomycota	c__Saccharomycetes	o__Saccharomycetales	f__Pichiaceae	g__Pichia	s__unidentified	3	0	0	0	0	0	3
2901	k__Fungi	p__Ascomycota	c__Saccharomycetes	o__Saccharomycetales	f__Pichiaceae	g__Pichia	s__unidentified	2	2	0	0	0	0	4
2903	k__Fungi	p__Ascomycota	c__Saccharomycetes	o__Saccharomycetales	f__Pichiaceae	g__Pichia	s__unidentified	2	0	0	0	0	0	2
2906	k__Fungi	p__Ascomycota	c__Saccharomycetes	o__Saccharomycetales	f__Pichiaceae	g__Pichia	s__unidentified	7	1	0	0	0	0	8
2910	k__Fungi	p__Ascomycota	c__Saccharomycetes	o__Saccharomycetales	f__Pichiaceae	g__Pichia	s__unidentified	20	7	2	0	0	0	29
2911	k__Fungi	p__Ascomycota	c__Saccharomycetes	o__Saccharomycetales	f__Pichiaceae	g__Pichia	s__unidentified	1	1	0	0	0	0	2
2912	k__Fungi	p__Ascomycota	c__Saccharomycetes	o__Saccharomycetales	f__Dipodascaceae	g__Dipodascus	s__unidentified	16	40	0	0	13	4	73
2915	k__Fungi	p__Ascomycota	c__Saccharomycetes	o__Saccharomycetales	f__Pichiaceae	g__Pichia	s__unidentified	1	3	0	0	0	0	4
2916	k__Fungi	p__Ascomycota	c__Saccharomycetes	o__Saccharomycetales	f__Pichiaceae	g__Pichia	s__unidentified	2	0	0	0	0	0	2
2919	k__Fungi	p__Ascomycota	c__Saccharomycetes	o__Saccharomycetales	f__Pichiaceae	g__Pichia	s__unidentified	2	0	0	0	0	0	2
2920	k__Fungi	p__Ascomycota	c__Saccharomycetes	o__Saccharomycetales	f__Pichiaceae	g__Pichia	s__unidentified	25	4	0	1	0	0	30
2921	k__Fungi	p__Ascomycota	c__Saccharomycetes	o__Saccharomycetales	f__Pichiaceae	g__Pichia	s__unidentified	2	0	0	0	0	0	2
2923	k__Fungi	p__Ascomycota	c__Saccharomycetes	o__Saccharomycetales	f__Pichiaceae	g__Pichia	s__unidentified	2	2	0	0	0	0	4
2926	k__Fungi	p__Ascomycota	c__Saccharomycetes	o__Saccharomycetales	f__Pichiaceae	g__Pichia	s__unidentified	2	0	0	0	0	0	2
2929	k__Fungi	p__Ascomycota	c__Saccharomycetes	o__Saccharomycetales	f__Pichiaceae	g__Pichia	s__unidentified	2	2	0	0	0	0	4
2934	k__Fungi	p__Ascomycota	c__Saccharomycetes	o__Saccharomycetales	f__Pichiaceae	g__Pichia	s__unidentified	6	0	0	0	0	0	6
2936	k__Fungi	p__Ascomycota	c__Saccharomycetes	o__Saccharomycetales	f__Pichiaceae	g__Pichia	s__unidentified	2	1	0	0	0	0	3
2940	k__Fungi	p__Ascomycota	c__Saccharomycetes	o__Saccharomycetales	f__Pichiaceae	g__Pichia	s__unidentified	4	1	0	0	0	0	5
2970	k__Fungi	p__Ascomycota	c__Saccharomycetes	o__Saccharomycetales	f__Pichiaceae	g__Pichia	s__Pichia_kluyveri	1	1	0	0	0	0	2
2971	k__Fungi	p__Ascomycota	c__Saccharomycetes	o__Saccharomycetales	f__Pichiaceae	g__Pichia	s__unidentified	2	0	0	0	0	0	2
3064	k__Fungi	p__Ascomycota	c__Saccharomycetes	o__Saccharomycetales	f__Pichiaceae	g__Pichia	s__unidentified	6	1	0	0	0	0	7
3069	k__Fungi	p__Ascomycota	c__Saccharomycetes	o__Saccharomycetales	f__Pichiaceae	g__Pichia	s__unidentified	9	1	0	0	0	0	10
3070	k__Fungi	p__Ascomycota	c__Saccharomycetes	o__Saccharomycetales	f__Dipodascaceae	g__Dipodascus	s__unidentified	1	0	3	0	39	15	58
3072	k__Fungi	p__Ascomycota	c__Saccharomycetes	o__Saccharomycetales	f__Dipodascaceae	g__Dipodascus	s__unidentified	0	0	0	0	4	1	5
3075	k__Fungi	p__Ascomycota	c__Saccharomycetes	o__Saccharomycetales	f__Saccharomycetales_fam_Incertae_sedis	g__Candida	s__Candida_stellata	1	1	0	0	0	0	2
3076	k__Fungi	p__Ascomycota	c__Saccharomycetes	o__Saccharomycetales	f__Metschnikowiaceae	g__Clavispora	s__Clavispora_lusitaniae	5	0	0	0	0	0	5
3077	k__Fungi	p__Ascomycota	c__Saccharomycetes	o__Saccharomycetales	f__Pichiaceae	g__Dekkera	s__Dekkera_anomala	2	0	0	0	0	0	2
3091	k__Fungi	p__Ascomycota	c__Saccharomycetes	o__Saccharomycetales	f__Saccharomycetales_fam_Incertae_sedis	g__Candida	s__Candida_ethanolica	2	1	0	0	0	0	3
3109	k__Fungi	p__Ascomycota	c__Saccharomycetes	o__Saccharomycetales	f__Trichomonascaceae	g__Wickerhamiella	s__Wickerhamiella_pararugosa	68	73	0	2	21	5	169
3344	k__Fungi	p__Ascomycota	c__Saccharomycetes	o__Saccharomycetales	f__Trichomonascaceae	g__Wickerhamiella	s__Wickerhamiella_pararugosa	9	0	0	0	0	0	9
3345	k__Fungi	p__Ascomycota	c__Saccharomycetes	o__Saccharomycetales	f__Saccharomycetales_fam_Incertae_sedis	g__Candida	s__Candida_stellata	9	0	0	0	0	0	9
3367	k__Fungi	p__Ascomycota	c__Saccharomycetes	o__Saccharomycetales	f__Trichomonascaceae	g__Wickerhamiella	s__Wickerhamiella_pararugosa	1	1	2	0	0	0	4
3400	k__Fungi	p__Ascomycota	c__Saccharomycetes	o__Saccharomycetales	f__Saccharomycetales_fam_Incertae_sedis	g__Candida	s__Candida_stellata	6	2	0	0	0	0	8
3421	k__Fungi	p__Ascomycota	c__Saccharomycetes	o__Saccharomycetales	f__Saccharomycetales_fam_Incertae_sedis	g__Candida	s__Candida_stellata	13	5	0	0	0	0	18
3422	k__Fungi	p__Ascomycota	c__Saccharomycetes	o__Saccharomycetales	f__Saccharomycetales_fam_Incertae_sedis	g__Candida	s__Candida_stellata	4	0	0	0	0	0	4
3526	k__Fungi	p__Ascomycota	c__Saccharomycetes	o__Saccharomycetales	f__Metschnikowiaceae	g__Clavispora	s__Clavispora_lusitaniae	11	3	0	0	0	0	14
3557	k__Fungi	p__Ascomycota	c__Saccharomycetes	o__Saccharomycetales	f__Metschnikowiaceae	g__Clavispora	s__Clavispora_lusitaniae	11957	3526	150	36	130	25	15824
3561	k__Fungi	p__Ascomycota	c__Saccharomycetes	o__Saccharomycetales	f__Metschnikowiaceae	g__Clavispora	s__Clavispora_lusitaniae	942	225	61	21	47	8	1304
3562	k__Fungi	p__Ascomycota	c__Saccharomycetes	o__Saccharomycetales	f__Metschnikowiaceae	g__Clavispora	s__Clavispora_lusitaniae	164	61	1	0	1	2	229
3573	k__Fungi	p__Ascomycota	c__Saccharomycetes	o__Saccharomycetales	f__Metschnikowiaceae	g__Clavispora	s__Clavispora_lusitaniae	41	6	0	0	0	0	47
3574	k__Fungi	p__Ascomycota	c__Saccharomycetes	o__Saccharomycetales	f__Metschnikowiaceae	g__Clavispora	s__Clavispora_lusitaniae	0	33	1	0	0	0	34
3576	k__Fungi	p__Ascomycota	c__Saccharomycetes	o__Saccharomycetales	f__Metschnikowiaceae	g__Clavispora	s__Clavispora_lusitaniae	9	11	0	0	0	0	20
3577	k__Fungi	p__Ascomycota	c__Saccharomycetes	o__Saccharomycetales	f__Metschnikowiaceae	g__Clavispora	s__Clavispora_lusitaniae	5	1	0	0	0	0	6
3581	k__Fungi	p__Ascomycota	c__Saccharomycetes	o__Saccharomycetales	f__Metschnikowiaceae	g__Clavispora	s__Clavispora_lusitaniae	39	14	2	1	0	0	56
3582	k__Fungi	p__Ascomycota	c__Saccharomycetes	o__Saccharomycetales	f__Metschnikowiaceae	g__Clavispora	s__Clavispora_lusitaniae	44	10	0	1	1	0	56
3584	k__Fungi	p__Ascomycota	c__Saccharomycetes	o__Saccharomycetales	f__Metschnikowiaceae	g__Clavispora	s__Clavispora_lusitaniae	7	1	1	0	0	0	9
3586	k__Fungi	p__Ascomycota	c__Saccharomycetes	o__Saccharomycetales	f__Metschnikowiaceae	g__Clavispora	s__Clavispora_lusitaniae	10	1	0	0	0	0	11
3591	k__Fungi	p__Ascomycota	c__Saccharomycetes	o__Saccharomycetales	f__Metschnikowiaceae	g__Clavispora	s__Clavispora_lusitaniae	2	1	0	0	0	0	3
3593	k__Fungi	p__Ascomycota	c__Saccharomycetes	o__Saccharomycetales	f__Metschnikowiaceae	g__Clavispora	s__Clavispora_lusitaniae	8	0	0	0	0	0	8
3595	k__Fungi	p__Ascomycota	c__Saccharomycetes	o__Saccharomycetales	f__Metschnikowiaceae	g__Clavispora	s__Clavispora_lusitaniae	1	1	0	0	0	0	2
3596	k__Fungi	p__Ascomycota	c__Saccharomycetes	o__Saccharomycetales	f__Metschnikowiaceae	g__Clavispora	s__Clavispora_lusitaniae	2	2	1	0	0	0	5
3599	k__Fungi	p__Ascomycota	c__Saccharomycetes	o__Saccharomycetales	f__Metschnikowiaceae	g__Clavispora	s__Clavispora_lusitaniae	2	0	0	0	0	0	2
3600	k__Fungi	p__Ascomycota	c__Saccharomycetes	o__Saccharomycetales	f__Metschnikowiaceae	g__Clavispora	s__Clavispora_lusitaniae	2	0	0	0	0	1	3
3601	k__Fungi	p__Ascomycota	c__Saccharomycetes	o__Saccharomycetales	f__Metschnikowiaceae	g__Clavispora	s__Clavispora_lusitaniae	10	1	0	0	0	0	11
3602	k__Fungi	p__Ascomycota	c__Saccharomycetes	o__Saccharomycetales	f__Metschnikowiaceae	g__Clavispora	s__Clavispora_lusitaniae	3	1	0	0	0	0	4
3603	k__Fungi	p__Ascomycota	c__Saccharomycetes	o__Saccharomycetales	f__Metschnikowiaceae	g__Clavispora	s__Clavispora_lusitaniae	9	3	0	0	0	0	12
3604	k__Fungi	p__Ascomycota	c__Saccharomycetes	o__Saccharomycetales	f__Metschnikowiaceae	g__Clavispora	s__Clavispora_lusitaniae	2	0	0	0	0	0	2
3605	k__Fungi	p__Ascomycota	c__Saccharomycetes	o__Saccharomycetales	f__Metschnikowiaceae	g__Clavispora	s__Clavispora_lusitaniae	3	0	0	0	0	0	3
3607	k__Fungi	p__Ascomycota	c__Saccharomycetes	o__Saccharomycetales	f__Metschnikowiaceae	g__Clavispora	s__Clavispora_lusitaniae	2	0	0	0	0	0	2
3608	k__Fungi	p__Ascomycota	c__Saccharomycetes	o__Saccharomycetales	f__Metschnikowiaceae	g__Clavispora	s__Clavispora_lusitaniae	2	0	0	0	0	0	2
3612	k__Fungi	p__Ascomycota	c__Saccharomycetes	o__Saccharomycetales	f__Metschnikowiaceae	g__Clavispora	s__Clavispora_lusitaniae	2	0	0	0	0	0	2
3615	k__Fungi	p__Ascomycota	c__Saccharomycetes	o__Saccharomycetales	f__Metschnikowiaceae	g__Clavispora	s__Clavispora_lusitaniae	1	1	0	0	0	0	2
3616	k__Fungi	p__Ascomycota	c__Saccharomycetes	o__Saccharomycetales	f__Metschnikowiaceae	g__Clavispora	s__Clavispora_lusitaniae	2	0	0	0	0	0	2
3619	k__Fungi	p__Ascomycota	c__Saccharomycetes	o__Saccharomycetales	f__Metschnikowiaceae	g__Clavispora	s__Clavispora_lusitaniae	3	0	0	0	0	0	3
3621	k__Fungi	p__Ascomycota	c__Saccharomycetes	o__Saccharomycetales	f__Metschnikowiaceae	g__Clavispora	s__Clavispora_lusitaniae	2	1	0	0	0	0	3
3626	k__Fungi	p__Ascomycota	c__Saccharomycetes	o__Saccharomycetales	f__Metschnikowiaceae	g__Clavispora	s__Clavispora_lusitaniae	2	0	0	0	0	0	2
3628	k__Fungi	p__Ascomycota	c__Saccharomycetes	o__Saccharomycetales	f__Metschnikowiaceae	g__Clavispora	s__Clavispora_lusitaniae	2	0	0	0	0	0	2
3629	k__Fungi	p__Ascomycota	c__Saccharomycetes	o__Saccharomycetales	f__Metschnikowiaceae	g__Clavispora	s__Clavispora_lusitaniae	2	1	0	0	0	0	3
3650	k__Fungi	p__Ascomycota	c__Saccharomycetes	o__Saccharomycetales	f__Metschnikowiaceae	g__Clavispora	s__Clavispora_lusitaniae	1	0	2	0	0	0	3
3664	k__Fungi	p__Ascomycota	c__Saccharomycetes	o__Saccharomycetales	f__Dipodascaceae	g__Saprochaete	s__Saprochaete_gigas	35	130	0	0	0	0	165
3665	k__Fungi	p__Ascomycota	c__Pezizomycetes	o__Pezizales	f__Pyronemataceae	g__unidentified	s__unidentified	9	0	0	0	0	0	9
3673	k__Fungi	p__Ascomycota	c__Saccharomycetes	o__Saccharomycetales	f__unidentified	g__unidentified	s__unidentified	10	0	0	0	0	0	10
3733	k__Fungi	p__Ascomycota	c__Saccharomycetes	o__Saccharomycetales	f__Dipodascaceae	g__unidentified	s__unidentified	0	12	4	0	0	0	16
3959	k__Fungi	p__Ascomycota	c__Saccharomycetes	o__Saccharomycetales	f__unidentified	g__unidentified	s__unidentified	2	0	0	0	0	0	2
3981	k__Fungi	p__Ascomycota	c__Eurotiomycetes	o__Eurotiales	f__Aspergillaceae	g__Penicillium	s__unidentified	1	1	0	0	0	0	2
4027	k__Fungi	p__Ascomycota	c__Saccharomycetes	o__Saccharomycetales	f__Saccharomycetaceae	g__Kazachstania	s__Kazachstania_gamospora	1	2	5	0	1	0	9
4099	k__Fungi	p__Ascomycota	c__Saccharomycetes	o__Saccharomycetales	f__Saccharomycetaceae	g__Kluyveromyces	s__Kluyveromyces_marxianus	1	0	3	0	1	2	7
4100	k__Fungi	p__Basidiomycota	c__Agaricomycetes	o__Polyporales	f__unidentified	g__unidentified	s__unidentified	0	66	0	0	0	0	66
4149	k__Fungi	p__Ascomycota	c__Saccharomycetes	o__Saccharomycetales	f__Saccharomycetaceae	g__Saccharomyces	s__Saccharomyces_cerevisiae	3	5	9	5	14	6	42
4203	k__Fungi	p__Ascomycota	c__Saccharomycetes	o__Saccharomycetales	f__Pichiaceae	g__Pichia	s__unidentified	6	1	0	0	0	0	7
4248	k__Fungi	p__Ascomycota	c__Saccharomycetes	o__Saccharomycetales	f__unidentified	g__unidentified	s__unidentified	3	0	0	0	0	0	3
4250	k__Fungi	p__Ascomycota	c__Saccharomycetes	o__Saccharomycetales	f__Saccharomycetaceae	g__Saccharomyces	s__Saccharomyces_cerevisiae	0	0	1	0	0	1	2
4278	k__Fungi	p__Ascomycota	c__Saccharomycetes	o__Saccharomycetales	f__Saccharomycetaceae	g__Kazachstania	s__Kazachstania_gamospora	1	1	0	0	0	0	2
4311	k__Fungi	p__Ascomycota	c__Saccharomycetes	o__Saccharomycetales	f__Pichiaceae	g__Pichia	s__unidentified	6	0	0	0	0	0	6
4332	k__Fungi	p__Ascomycota	c__Saccharomycetes	o__Saccharomycetales	f__Metschnikowiaceae	g__Clavispora	s__Clavispora_lusitaniae	3	0	0	0	0	0	3
4337	k__Fungi	p__Ascomycota	c__Saccharomycetes	o__Saccharomycetales	f__Saccharomycetaceae	g__Kluyveromyces	s__Kluyveromyces_marxianus	6	4	5	3	3	4	25
4350	k__Fungi	p__Ascomycota	c__Saccharomycetes	o__Saccharomycetales	f__Pichiaceae	g__Dekkera	s__Dekkera_anomala	1	1	0	0	0	0	2
4358	k__Fungi	p__Ascomycota	c__Saccharomycetes	o__Saccharomycetales	f__unidentified	g__unidentified	s__unidentified	2	0	0	0	0	1	3
4372	k__Fungi	p__Ascomycota	c__Saccharomycetes	o__Saccharomycetales	f__Pichiaceae	g__Pichia	s__unidentified	3	2	0	0	0	0	5
4450	k__Fungi	p__Ascomycota	c__Saccharomycetes	o__Saccharomycetales	f__Saccharomycetaceae	g__Kluyveromyces	s__Kluyveromyces_marxianus	0	0	0	1	1	0	2
4470	k__Fungi	p__Ascomycota	c__Saccharomycetes	o__Saccharomycetales	f__Saccharomycetaceae	g__Kazachstania	s__Kazachstania_gamospora	2	0	0	0	0	0	2
4478	k__Fungi	p__Basidiomycota	c__Agaricomycetes	o__Agaricales	f__Cyphellaceae	g__Rectipilus	s__Rectipilus_davidii	52	0	0	0	0	0	52
4624	k__Fungi	p__Ascomycota	c__Saccharomycetes	o__Saccharomycetales	f__Saccharomycetaceae	g__Saccharomyces	s__Saccharomyces_cerevisiae	1	1	0	0	0	0	2

## Sheet: ITS_Species
Kingdom	Phylum	Class	Order	Family	Genus	Species	amiel1	amiel2	pulque1	pulque2	punta1	punta2	Total_reads
k__Fungi	p__Ascomycota	c__Dothideomycetes	o__Pleosporales	f__unidentified	g__unidentified	s__unidentified s__unidentified	144	63	0	0	0	0	207
k__Fungi	p__Basidiomycota	c__Microbotryomycetes	o__Sporidiobolales	f__Sporidiobolaceae	g__Rhodotorula	s__Rhodotorula_mucilaginosa	32	11	17	6	3	0	69
k__Fungi	p__Basidiomycota	c__Tremellomycetes	o__Holtermanniales	f__Holtermanniales_fam_Incertae_sedis	g__Holtermanniella	s__Holtermanniella_takashimae	4	0	0	0	0	0	4
k__Fungi	p__Ascomycota	c__Dothideomycetes	o__Pleosporales	f__Didymellaceae	g__Didymella	s__Didymella_exigua	17	42	0	0	1	0	60
k__Fungi	p__Ascomycota	c__Dothideomycetes	o__Capnodiales	f__unidentified	g__unidentified	s__unidentified s__unidentified	160	25	2	0	0	0	187
k__Fungi	p__Ascomycota	c__Eurotiomycetes	o__Eurotiales	f__Aspergillaceae	g__Aspergillus	s__Aspergillus_caninus	2	0	0	0	0	0	2
k__Fungi	p__Ascomycota	c__Dothideomycetes	o__Pleosporales	f__Sporormiaceae	g__Preussia	s__Preussia_longisporopsis	0	6	0	0	0	0	6
k__Fungi	p__Ascomycota	c__Saccharomycetes	o__Saccharomycetales	f__Saccharomycetaceae	g__Kazachstania	s__Kazachstania_gamospora	29	17	14	6	2	3	71
k__Fungi	p__Ascomycota	c__Saccharomycetes	o__Saccharomycetales	f__Pichiaceae	g__Pichia	s__Pichia_kluyveri	142	75	22	3	0	0	242
k__Fungi	p__Basidiomycota	c__Tremellomycetes	o__Filobasidiales	f__Filobasidiaceae	g__Filobasidium	s__Filobasidium_wieringae	15	10	0	0	0	0	25
k__Fungi	p__Ascomycota	c__Dothideomycetes	o__Capnodiales	f__Mycosphaerellaceae	g__Mycosphaerella	s__Mycosphaerella_tassiana	67	42	0	0	0	0	109
k__Fungi	p__Ascomycota	c__Dothideomycetes	o__Pleosporales	f__Didymosphaeriaceae	g__Paraphaeosphaeria	s__Paraphaeosphaeria_angularis	22	0	0	0	0	0	22
k__Fungi	p__Ascomycota	c__Saccharomycetes	o__Saccharomycetales	f__Saccharomycopsidaceae	g__Saccharomycopsis	s__Saccharomycopsis_babjevae	21	0	0	0	0	0	21
k__Fungi	p__Ascomycota	c__Saccharomycetes	o__Saccharomycetales	f__Saccharomycodaceae	g__Hanseniaspora	s__Hanseniaspora s__unidentified	3	0	0	0	0	0	3
k__Fungi	p__Ascomycota	c__Saccharomycetes	o__Saccharomycetales	f__Trigonopsidaceae	g__Trigonopsis	s__Trigonopsis_variabilis	0	5	0	0	0	0	5
k__Fungi	p__unidentified	c__unidentified	o__unidentified	f__unidentified	g__unidentified	s__unidentified s__unidentified	62	24	0	0	0	1	87
k__Fungi	p__Basidiomycota	c__Tremellomycetes	o__Filobasidiales	f__Filobasidiaceae	g__Naganishia	s__Naganishia_vaughanmartiniae	3	0	0	0	0	0	3
k__Fungi	p__Ascomycota	c__Eurotiomycetes	o__Eurotiales	f__Aspergillaceae	g__Penicillium	s__Penicillium_polonicum	40	10	0	0	0	0	50
k__Fungi	p__Ascomycota	c__Saccharomycetes	o__Saccharomycetales	f__Pichiaceae	g__Ogataea	s__Ogataea_nitratoaversa	1	0	0	0	0	0	1
k__Fungi	p__Basidiomycota	c__Tremellomycetes	o__Tremellales	f__Rhynchogastremataceae	g__Papiliotrema	s__Papiliotrema_terrestris	197	49	0	0	0	0	246
k__Fungi	p__Ascomycota	c__Saccharomycetes	o__Saccharomycetales	f__Pichiaceae	g__Dekkera	s__Dekkera_anomala	2703	777	650	234	0	1	4365
k__Fungi	p__Basidiomycota	c__Tremellomycetes	o__Tremellales	f__Tremellaceae	g__Cryptococcus	s__Cryptococcus s__unidentified	19	0	0	0	0	0	19
k__Fungi	p__Basidiomycota	c__Tremellomycetes	o__Tremellales	f__Bulleribasidiaceae	g__Vishniacozyma	s__Vishniacozyma_victoriae	26	0	0	0	0	0	26
k__Fungi	p__Ascomycota	c__Dothideomycetes	o__Capnodiales	f__Cladosporiaceae	g__unidentified	s__unidentified s__unidentified	11	4	0	0	0	0	15
k__Fungi	p__Ascomycota	c__Saccharomycetes	o__Saccharomycetales	f__Debaryomycetaceae	g__Debaryomyces	s__Debaryomyces_udenii	4	0	0	0	0	0	4
k__Fungi	p__Basidiomycota	c__Tremellomycetes	o__Filobasidiales	f__Filobasidiaceae	g__Naganishia	s__Naganishia_albida	7	2	0	0	0	0	9
k__Fungi	p__Ascomycota	c__Saccharomycetes	o__Saccharomycetales	f__Pichiaceae	g__Pichia	s__Pichia s__unidentified	12562	3504	379	122	13	4	16584
k__Fungi	p__Ascomycota	c__Saccharomycetes	o__Saccharomycetales	f__Saccharomycetaceae	g__Kluyveromyces	s__Kluyveromyces_marxianus	88	52	104	39	81	25	389
k__Fungi	p__Basidiomycota	c__Tremellomycetes	o__Tremellales	f__Bulleribasidiaceae	g__Vishniacozyma	s__Vishniacozyma_globispora	147	44	0	0	0	0	191
k__Fungi	p__Ascomycota	c__Saccharomycetes	o__Saccharomycetales	f__Saccharomycetaceae	g__Saccharomyces	s__Saccharomyces_cerevisiae	208	173	353	143	407	122	1406
k__Fungi	p__Ascomycota	c__Dothideomycetes	o__Botryosphaeriales	f__Planistromellaceae	g__Kellermania	s__Kellermania_macrospora	186	72	4	1	0	0	263
k__Fungi	p__Ascomycota	c__Orbiliomycetes	o__Orbiliales	f__Orbiliaceae	g__Arthrobotrys	s__Arthrobotrys_conoides	27	0	0	0	0	0	27
k__Fungi	p__Ascomycota	c__Dothideomycetes	o__Pleosporales	f__Phaeosphaeriaceae	g__Parastagonospora	s__Parastagonospora s__unidentified	6	0	0	0	0	0	6
k__Fungi	p__Basidiomycota	c__Tremellomycetes	o__Tremellales	f__Bulleribasidiaceae	g__Hannaella	s__Hannaella_sinensis	0	13	0	0	1	0	14
k__Fungi	p__Ascomycota	c__Dothideomycetes	o__Dothideales	f__Aureobasidiaceae	g__Aureobasidium	s__Aureobasidium_pullulans	4	4	0	0	0	0	8
k__Fungi	p__Ascomycota	c__Saccharomycetes	o__Saccharomycetales	f__Saccharomycetales_fam_Incertae_sedis	g__Starmerella	s__Starmerella s__unidentified	10	34	144	43	340	100	671
k__Fungi	p__Ascomycota	c__Saccharomycetes	o__Saccharomycetales	f__Saccharomycetales_fam_Incertae_sedis	g__Ambrosiozyma	s__Ambrosiozyma_angophorae	5	0	0	0	0	0	5
k__Fungi	p__Ascomycota	c__Saccharomycetes	o__Saccharomycetales	f__Saccharomycetales_fam_Incertae_sedis	g__Candida	s__Candida_stellata	13598	5371	428	133	19	8	19557
k__Fungi	p__Ascomycota	c__Saccharomycetes	o__Saccharomycetales	f__Saccharomycetaceae	g__Zygosaccharomyces	s__Zygosaccharomyces_bailii	0	4	0	0	0	0	4
k__Fungi	p__Ascomycota	c__Saccharomycetes	o__Saccharomycetales	f__Saccharomycetaceae	g__Torulaspora	s__Torulaspora_delbrueckii	39	12	0	0	0	0	51
k__Fungi	p__Ascomycota	c__Saccharomycetes	o__Saccharomycetales	f__Dipodascaceae	g__Dipodascus	s__Dipodascus s__unidentified	17	40	3	0	56	20	136
k__Fungi	p__Ascomycota	c__Saccharomycetes	o__Saccharomycetales	f__Trichomonascaceae	g__Wickerhamiella	s__Wickerhamiella_pararugosa	78	74	2	2	21	5	182
k__Fungi	p__Basidiomycota	c__Cystobasidiomycetes	o__Cystobasidiomycetes_ord_Incertae_sedis	f__Symmetrosporaceae	g__Symmetrospora	s__Symmetrospora_oryzicola	8	0	0	0	0	0	8
k__Fungi	p__Ascomycota	c__Saccharomycetes	o__Saccharomycetales	f__Metschnikowiaceae	g__Clavispora	s__Clavispora_lusitaniae	13328	3908	219	59	179	36	17729
k__Fungi	p__Ascomycota	c__Saccharomycetes	o__Saccharomycetales	f__Dipodascaceae	g__Saprochaete	s__Saprochaete_gigas	35	130	0	0	0	0	165
k__Fungi	p__Ascomycota	c__Pezizomycetes	o__Pezizales	f__Pyronemataceae	g__unidentified	s__unidentified s__unidentified	9	0	0	0	0	0	9
k__Fungi	p__Ascomycota	c__Saccharomycetes	o__Saccharomycetales	f__Dipodascaceae	g__unidentified	s__unidentified s__unidentified	0	12	4	0	0	0	16
k__Fungi	p__Ascomycota	c__unidentified	o__unidentified	f__unidentified	g__unidentified	s__unidentified s__unidentified	0	2	0	0	0	0	2
k__Fungi	p__Ascomycota	c__Eurotiomycetes	o__Eurotiales	f__Aspergillaceae	g__Penicillium	s__Penicillium s__unidentified	1	1	0	0	0	0	2
k__Fungi	p__Basidiomycota	c__Agaricomycetes	o__Polyporales	f__unidentified	g__unidentified	s__unidentified s__unidentified	0	66	0	0	0	0	66
k__Fungi	p__Ascomycota	c__Saccharomycetes	o__Saccharomycetales	f__Pichiaceae	g__Pichia	s__Pichia_membranifaciens	688	297	0	0	0	0	985
k__Fungi	p__Ascomycota	c__Saccharomycetes	o__Saccharomycetales	f__unidentified	g__unidentified	s__unidentified s__unidentified	159	141	2	0	1	1	304
k__Fungi	p__Ascomycota	c__Saccharomycetes	o__Saccharomycetales	f__Saccharomycetales_fam_Incertae_sedis	g__Candida	s__Candida_ethanolica	2	1	0	0	0	0	3
k__Fungi	p__Basidiomycota	c__Agaricomycetes	o__Agaricales	f__Cyphellaceae	g__Rectipilus	s__Rectipilus_davidii	52	0	0	0	0	0	52
